# Supplementary material for: Schizophrenia-related microdeletion causes defective ciliary motility and brain ventricle enlargement via microRNA-dependent mechanisms in mice
Source: Nat Commun. 2020 Feb 14;11:912. doi: 10.1038/s41467-020-14628-y (PMC7021727; doi:10.1038/s41467-020-14628-y)
Supplement: Supplementary file 11 — Source Data [file 41467_2020_14628_MOESM11_ESM.xlsx]

## Sheet: Fig 1
Fig1c							Fig1e
	WT 4m	Dg(16)1/+4m	WT 8m	Dg(16)1/+ 8m				WT 4m	Dgcr8+/- 4m	WT 8m	Dgcr8+/- 8m
	11.5287	9.2699	8.6163	11.1667				13.1279	11.4138	13.4856	17.1927
	11.8538	9.863	10.4205	11.3522				10.9681	10.3065	10.3167	12.6305
	11.885	9.9913	10.8419	12.3403				14.2924	12.1568	11.7419	11.2468
	12.045	10.1836	10.9113	13.4757				12.5325	12.7542	11.5994	11.989
	12.3803	10.3091	11.1341	13.4981				12.8452	11.9225	16.6162	13.2751
	12.7256	11.0026	11.1687	13.7705				12.9311	12.8603	11.5122	16.0521
	13.683	11.518	11.5538	13.7988				10.6263	12.9999	10.8289	15.8205
	14.2743	12.9122	12.0968	14.4163				9.6388	10.7156	11.1311	13.7509
	15.8676	13.6667	12.2294	14.592				9.6599	7.8753	12.5723	11.8282
	16.4088	14.143	12.2589	14.9086				11.3044	9.814	12.41	17.3449
		17.6698	12.3982	16.8147				11.3704	8.3574	10.3937	13.8201
			13.7063	18.1723				8.292	9.0731	12.5952	15.141
			15.1698	19.2075				10.3462	7.9989	11.6117	14.1022
			15.4786	21.9553				10.8124	8.5571	12.6356	14.957
			17.4413					10.2459	9.5678	9.3916	8.1113
ave	13.265	11.866	12.362	14.962				8.0481	9.7557	9.6173	12.4845
total n	10	11	15	14				11.106	8.4861	9.6496	12.1653
									8.1518	10.9647	12.9298
										10.4206	12.3369
										10.8735	11.887
										10.6578	11.7641
										10.8105	10.468
										12.0883	10.091
										9.6325	10.8086
										11.3315	9.6522
										9.038	12.4602
											11.9503
											10.7786
											17.1809
											10.2981
											18.6519
											15.1153
											12.1506
							ave	11.068	10.154	11.305	13.044
							total n	17	18	26	33

## Sheet: Fig 2
Fig2b				Fig2e			Fig2f			Fig2g			Fig2h			Fig2k
	WT	Dgcr8+/-			WT	Dgcr8+/-		WT	Dgcr8+/-		WT	Dgcr8+/-		WT	Dgcr8+/-		WT	Dgcr8+/-
bead flow rate	352.07	293.96		CBF (Hz)	12	16	CBF (Hz)	33	10	CBF (Hz)	21	30	CBF (Hz)	22	27	CBF (Hz)	30.5374	23.274
(um/s)	359.661	247.002			14	15		34	9		24	24		12	19		32.446	23.274
	451.889	249.184			12	20		33	10		24	24		6	28		28.8409	23.628
	396.356	320.884			19	18		32	22		25	21		7	21		27.8109	23.628
	396.862	245.152			19	8		31	17		23	27		3	16		37.0811	23.628
	394.037	313.429			16	7		33	21		24	24		22	15		27.8109	23.628
	358.444	366.4			27	10		29	7		15	26		25	21		30.5374	23.628
	376.234	332.891			22	10		32	11		21	4		21	15		30.5374	23.628
	415.594	264.321			12	7		17	4		24	32		23	21		25.9568	19.69
	395.169	316.244			8	12		24	14		22	25		13	25		23.5971	23.628
	420.446	293.17			12	20		21	15		21	14		28	24		19.9668	23.628
	311.661	337.658			24	27		29	12		15	13		30	27		25.9568	23.628
	234.704	330.079			33	25		31	7		22	6		30	27		22.9031	26.2533
	324.238	334.264			25	30		28	6		20	22		19	27		29.9502	26.2533
	377.349	197.005			34	29		29	9		24	17		9	10		32.446	23.628
	331.317	326.061			21	30		4	6		24	5		9	4		32.446	23.628
	346.209	253.776			17	27		22	7		25	7		7	9		29.9502	23.628
	391.276	275.773			11	24		27	4		27	26		30	8		25.99	23.628
	379.988	286.299			17	24		22	15		21	22		25	10		21.072	19.69
	449.685	321.252			31	18		24	27		25	17		26	25		23.4133	25.86
	234.213	229.721			19	25		20	28		22	26		32	14		26.34	23.274
	395.363	240.589			16	28		19	24		20	20		21	19		23.7333	23.274
	368.41	307.1			16	25		11	23		11	21		31	26		21.36	21.1582
	407.455	332.561			11	15		24	23		32	21		12	20		21.36	23.274
	374.649	215.687			11	14		18	10		30	3		29	6		23.7333	29.0925
	338.447	322.022			15	28		19	7		32	13		21	6		23.7333	29.0925
	382.907	340.458			21	23		11	3		32	2		25	8		26.7	23.274
	371.268	238.298			24	31		4	5		32	18		15	11		26.7	23.274
	353.028	248.605			10	25		21	6		26	29		24	9		25.99	23.274
	396.603	321.676			23	30		19	20		34	15		40	29		26.34	23.274
	392.722	338.212			14	22		17	23		31	21		36	30		26.34	23.274
	350.044	292.764			6	21		23	7		28	2		29	28		23.4133	23.274
	394.866	297.374			15	23		28	3		30	10		17	27		23.4133	23.274
	376.16	218.15			35	5		16	3		32	12		6	30		23.7333	23.274
	347.842	340.027			37	34		20	5		26	17		6	32		21.36	23.274
	322.328	342.984			34	34		7	7		34	12		7	31		26.7	23.274
	368.918	247.508			17	34		8	6		33	15		34	33		26.7	23.274
	394.082	287.779			24	37		5	11		35	6		40	9		26.7	23.274
	414.095	299.295			27	28		8	8		35	5		25	7		26.7	23.274
	375.493	248.036			31	35		6	29		18	6		27	39		21.072	23.274
	383.353	337.973			23	38		9	23		27	11		29	17		21.072	19.395
	381.976	286.548			5	13		12	26		32	12		26	8		26.34	23.274
	424.252	359.427			15	13		6	15		35	15		34	27		26.34	23.274
	357.133	250.976			28	13		5	24		25	26		30	26		26.34	23.274
	381.56	260.781			15	3		6	17		7	34		33	18		26.34	23.274
	295.747	326.281			13	6		30	28		6	19		30	22		26.2631	19.395
	382.889	382.301			25	5		26	25		11	31		35	25		23.6368	23.274
	384.587	306.467			34	23		32	23		30	12		33	21		26.2631	23.274
	367.083	311.087			33	10		29	16		34	16		22	17		23.6368	23.274
	422.02	233.245			36	13		22	19		29	21		28	21		25.3251	23.274
	245.862	291.272			30	11		14	15		17	39		30	16		24.8808	29.0925
	383.053	305.356			34	30		29	23		24	33		12	17		23.6368	23.274
	382.805	255.921			34	22		25	30		6	13		28	8		23.6368	23.274
	341.358	236.416			4	11		27	29		32	15		34	23		29.546	23.274
	395.818	233.671			13	34		21	31		35	10		36	14		29.546	23.274
	392.346	255.389			16	22		27	27		30	11		30	14		29.546	23.274
	420.821	320.079			17	4		20	10		22	25		32	12		26.2631	27.81
	346.784	343.568			18	10		19	4		11	18		35	33		23.6368	25.956
	341.775	319.084			15	35		18	7		33	25		5	31		26.2631	32.445
	372.582	251.542			17	26		21	6		12	11		10	29		27.2732	27.3221
	356.583	334.32			15	30		28	5		29	13		5	34		27.808	25.956
	378.399	248.098			10	24		35	9		25	8		35	33		21.488	25.956
	405.496	347.757			29	10		31	5		27	25		31	27		21.488	13.6611
	419.09	317.847			29	6		31	5		29	32		32	28		18.1822	30.5365
	375.118	355.904			34	29		30	24		26	26		34	20		23.6368	27.3221
	410.583	343.295			33	33		32	28		34	29		29	15		29.546	32.445
	386.23	260.324			30	14		26	25		30	30		18	5		23.6368	25.956
	378.468	317.211			31	17		33	15		33	35		30	3		29.546	22.5704
	345.602	334.453			34	8		13	28		30	16		26	5		29.546	22.9024
	390.954	324.186			35	6		8	27		35	17		28	25		26.2631	32.445
	368.404	336.909			32	10		10	30		33	8		30	30		29.546	25.956
	417.934	343.793			32	21		17	29		22	23		29	29		23.6368	25.956
	386.439	333.865			24	27		12	21		28	14		13	28		22.1595	30.5365
	394.024	345.645			26	31		13	12		30	14		15	29		23.6368	25.956
	346.392	271.199			27	32		7	5		12	12		24	23		29.546	32.445
	368.818	245.673			28	17		8	6		28	33		10	11		29.546	21.63
	389.95	253.507			11	35		11	5		34	31		36	27		23.6368	32.445
	379.26	288.157			17	27		3	17		36	29		36	33		21.488	27.81
	381.696	291.329			9	34		19	24		30	34		37	15		23.6368	25.956
	367.099	318.487			13	31		9	12		32	33		35	5		19.6973	22.9024
	395.586	229.975			31	27		8	15		35	27		37	18		26.2631	14.4212
	428.038	331.657			10			33	2		5	28		30	6		29.546	21.6318
	379.927	314.927		ave	21.427	21.049		29	32		10	20		37	7		29.546	21.6318
	389.785	242.427		total ciliary bundle n	82	81		31	25		5	15		17	5		27.2732	18.5416
	337.074	256.574		total mice n	3	3		34	31		35	5		19	19		29.546	23.5984
	368.39	297.461						15	30		31	3		13	13		27.2732	25.9582
	397.115	241.179						13	31		32	5		32	16		26.2631	19.9678
	388.478	316.885						10	17		34	25		43	19		29.546	18.5416
	337.377	315.638						15	9		29	30		41	30		26.2631
	431.122	285.461						13	3		18	29		43	15		29.546
	380.72	270.84						14	26		30	28		32	14		29.546
	393.443	306.84						21	33		26	29		42	15		23.6368
	358.328	330.666						19	31		28	23		32	10		23.6368
	421.058	246.036						8	32		30	11		21	26		22.1595
	349.489	356.465						23	30		29	27		18	22		23.6368
	382.746	255.042						4	31		13	33		20	16		23.6368
	387.085	345.207						4	31		15	11		25	8		25.3251
	365.1	331.435						24	20		24	14		32	36		23.6368
	371.378	222.948						19	27		10	15		31	34	ave	25.93	24.16
	385.746	301.523						32	32		13	16		38	15	total ciliary bundle n	98	88
	279.459	290.451						3	34		13	14		28	31	total mice n	3	5
	387.824	234.711						5	30		12	11		29	30
	395.791	284.764						3	19		16	8		30	6
	388.461	253.175						35	5		15	6		30	32
	379.709	249.556						30	3		11	14		41	9
	409.526	274.957						2	36		8	16		33	28
	377.146	334.324						7	26		7	11		24	23
	358.068	318.341						28	31		6	14		28	14
	388.854	344.525						35	33		4	5		36	29
	387.993	310.293						18	30		16	2		22	23
	290.554	292.646						29	36		8	4		17	25
	390.922	394.197						29	31		16	12		9	8
	343.406	379.201						32	11		13			16	15
	335.073	293.667						31	10		12			12	20
	373.836	347.164						26	6		13			10	16
	386.296	391.831						35	5		15			7	23
	422.426	260.577						35	8		16			32	19
	400.135	364.559						26	4		16			36	5
	374.77	264.176						33	14		15			39	7
	389.593	149.64						31	11		15			41	28
	365.055	378.153						34	15	ave	23	18.125		38	33
	388.043	341.656						28	14	total ciliary bundle n	120	112		35	30
	410.363	320.804						30	31	total mice n	4	4		35	28
	367.401	334.79						32	31					32	30
	376.306	266.917						29	15					27	8
	401.996	288.694						21	11					33	8
	249.917	308.326						19	11					33	12
	317.906	333.988						23	2					23	11
	237.251	353.161						12	8					9	28
	252.107	301.305						20	35					12	20
	253.041	331.056						10	24					10	32
	225.526	371.736						11	21					36	18
	335.316	267.351							30					36	30
	252.213	412.745							21					32	31
	246.004	354.038							23					24	32
	323.493	368.339							16					22	30
	250.629	300.534							26					11	32
	225.275	316.573							27					14	20
	236.901	316.266							19					32	11
	354.41	354.65							26					32	13
	201.654	413.88							22					36	20
	247.267	387.585							35					39	11
	242.397	296.527							35					31	13
	315.597	350.877					ave	20.636	18.063					38	3
	257.457	436.215					total ciliary bundle n	132	143					31	6
	338.827	297.113					total mice n	5	5						33
	299.662	408.006													3
	258.173	292.577													15
	261.116	445.032													20
	259.507	294.96													26
	343.053	439.572													28
	273.924	351.3													23
	239.146	381.29													11
	230.247	294.126													4
	264.733	343.784													5
	221.757	292.877													5
	277.472	390.348													12
	319.689	446.496													10
	341.215	331.803													19
	256.246	351.225											ave	25.883	19.346
	263.37	292.36											total ciliary bundle n	145	159
	258.108	351.474											total mice n	5	5
	253.183	307.133
	287.001	299.287
	274.025	455.072
	374.217	409.936
	297.946	325.036
	288.91	298.389
	249.214	444.231
	241.533	333.69
	265.515	324.137
	270.032	406.969
	237.735	331.786
	295.228	307.725
	288.089	425.368
	322.573	305.327
	258.61	286.696
	275.906	365.28
	227.134	417.334
	269.308	258.067
	274.302	252.055
	243.852	349.865
	251.739	297.451
	278.94	404.881
	308.666	336.113
	249.163	412.36
	216.854	324.603
	244.244	311.374
	280.738	352.399
	250.61	408.194
	270.213	427.406
	238.888	376.824
	196.774	453.745
	322.548	397.962
	277.535	455.411
	295.311	421.843
	221.829	382.073
	306.811	413.438
	220.7	457.363
	297.726	423.585
	287.897	452.558
	328.672	453.484
	282.637	500.41
	304.016	144.616
	364.52	296.332
	360.271	259.233
	417.518	458.064
	374.688	440.511
	362.523	451.296
	429.634	487.055
	380.11	343.782
	463.221	445.369
	394.762	419.835
	371.459	381.002
	432.157	448.134
	438.654	452.36
	301.41	424.107
	391.475	201.56
	484.664	471.859
	382.104	429.485
	391.587	453.894
	358.633	511.453
	531.646	432.777
	384.671	452.989
	304.447	402.326
	370.311	499.611
	333.086	472.805
	388.568	202.532
	363.424	180.839
	428.842	169.81
	359.138	281.059
	286.761	227.237
	526.701	178.948
	396.064	133.499
	458.626	179.294
	302.712	204.25
	382.791	241.223
	386.503	104.963
	311.996	206.389
	430.736	177.821
	374.269	198.69
	412.09	261.724
	412.099	269.742
	305.229	168.549
	264.51	170.697
	387.959	152.206
	332.366	184.641
	418.673	224.56
	374.917	183.911
	332.543	177.935
	371.154	177.76
	348.262	194.323
	372.085	211.26
	415.246	186.468
	513.11	192.171
	521.58	212.037
	466.522	169.225
	474.823	158.045
	572.253	188.974
	583.558	198.028
	410.996	231.222
	583.187	183.843
	526.074	172.647
	444.495	211.419
	455.505	263.438
	605.602	196.517
	609.597	162.194
	406.879	178.664
	541.266	174.336
	436.928	209.024
	506.968	205.161
	335.375	197.562
	598.624	206.388
	455.652	233.477
	477.04	182.469
	547.289	201.086
	397.389	171.374
	358.323	182.231
	597.192	167.339
	575.731	165.046
	533.149	189.227
	371.448	165.157
	499.891	196.848
	485.753	247.265
	563.565	152.748
	493.041	162.064
	457.992	144.491
	356.162	194.191
	83.4383	156.127
	520.88	166.186
	533.47	192.473
	418.41	256.063
	547.695	177.579
	69.6493	144.032
	493.162	273.577
	431.106	176.141
	588.787	177.97
	564.038	498.477
	386.388	136.248
	195.02	224.574
	497.498	314.385
	474.21	232.753
	454.547	438.099
	545.852	527.725
	525.712	556.112
	527.63	321.452
	566.146	468.242
	411.081	681.492
	619.034	565.935
	534.929	647.445
	467.279	459.484
	563.577	589.819
	601.877	135.804
	588.978	554.513
	559.916	384.093
	475.823	302.269
	598.104	631.015
	548.888	619.616
	365.401	584.39
	502.056	457.29
	578.888	597.016
	489.053	689.555
	391.009	432.143
	481.028	383.978
	544.527	538.759
	535.921	527.48
	516.195	411.864
	495.82	665.142
	272.297	448.526
	521.012	366.921
	376.632	186.016
	516.034	266.404
	396.727	689.707
	286.187	389.049
	562.471	592.417
	536.128	305.792
	330.752	677.699
	524.433	550.32
	311.078	202.973
	547.441	647.162
	471.232	402.457
	484.853	217.866
	532.292	483.887
	307.748	217.623
	524.379	339.939
	525.322	524.694
	339.964	647.468
	622.56	225.2
	541.116	537.921
	563.757	275.851
	498.075	570.799
	488.538	560.377
	481.116	305.406
	263.369	548.927
	523.761	484.375
	403.189	179.944
	445.997	347.669
	315.379	487.377
	304.966	254.812
	456.778	249.51
	512.435	431.683
	526.678	708.768
	431.626	285.431
	602.321	606.827
	294.477	596.789
	455.936	549.343
	420.821	505.515
	376.659	606.604
	578.1	454.517
	533.612	503.772
	477.095	559.105
	314.138	484.404
	438.281	359.364
	614.323	536.788
	224.177	526.684
	256.911	569.651
	283.621	280.919
	247.468	210.283
	258.928	368.797
	269.304	350.683
	265.184	692.337
	267.807	559.18
	272.406	449.701
	282.236	261.551
	280.418	601.864
	284.918	578.191
	270.559	604.873
	306.059	574.955
	249.331	571.331
	281.063	603.106
	214.709	447.353
	279.673	469.844
	318.919	121.151
	275.394	679.288
	276.128	570.368
	295.217	167.775
	276.356	160.706
	249.723	248.713
	275.851	507.524
	275.243	535.34
	276.244	426.945
	278.036	687.317
	269.214	647.109
	273.407	633.997
	291.865	566.641
	292.138	598.607
	276.64	136.748
	234.24	693.281
	283.764	446.868
	305.512	621.687
	300.13	530.751
	278.859	631.061
	284.842	184.95
	291.697	210.846
	303.551	148.184
	300.839	119.198
	325.693	210.928
	315.813	215.874
	337.511	199.39
	387.435	194.431
	229.299	210.694
	266.823	166.144
	311.523	198.257
	340.215	203.894
	335.52	177.971
	382.362	195.586
	256.737	203.773
	360.175	159.486
	333.932	156.84
	353.322	196.405
	296.651	134.11
	370.286	173.19
	364.537	177.186
	359.869	202.668
	371.409	173.839
	415.283	160.8
	345.133	164.108
	355.487	151.31
	358.899	138.623
		188.981
		174.249
		136.143
		82.6167
		173.259
		147.112
		125.616
		211.163
		138.823
		177.164
		168.649
ave	373.292	329.902
total bead n	439	450
total mice n	6	6

## Sheet: Fig 3
Fig3m				Fig3n				Fig3o					Fig3p
	WT	Dgcr8+/-			WT	Dgcr8+/-			WT	Dgcr8+/-			Mouse	Ynormalized	Xnormalized	ID	meanAngle	group	RelativeAngle
Ciliary length	6.659	8.588		Ciliary number per bundle	43	35		BB displacement	0.2321	0.2513			1	0.728982	0.684532	1699	303.854	Dgcr8+/-	9.34441
(um)	6.452	6.295			45	30			0.2183	0.3776			1	0.945033	-0.326974	1699	303.854	Dgcr8+/-	307.06
	6.575	7.652			46	33			0.3303	0.4314			1	0.964326	-0.264717	1699	303.854	Dgcr8+/-	310.795
	8.336	6.175			47	44			0.1379	0.2466			1	0.996751	0.0805455	1699	303.854	Dgcr8+/-	330.765
	6.182	5.72			47	43			0.1353	0.3923			1	0.981963	0.189074	1699	303.854	Dgcr8+/-	337.044
	6.03	7.581			45	43			0.5934	0.2009			1	0.993631	-0.11268	1699	303.854	Dgcr8+/-	319.676
	5.927	7.94			36	57			0.3939	0.2061			1	-0.10855	0.994091	1699	303.854	Dgcr8+/-	62.3773
	6.959	7.098			49	41			0.0754	0.1605			1	0.808939	0.587892	1699	303.854	Dgcr8+/-	2.15313
	6.462	6.547			52	47			0.2635	0.2996			1	0.958112	-0.286392	1699	303.854	Dgcr8+/-	309.503
	7.502	8.495			34	48			0.2192	0.1432			1	0.447214	0.894427	1699	303.854	Dgcr8+/-	29.5805
	9.179	7.289			33	53			0.3351	0.4425			1	0.413382	0.910558	1699	303.854	Dgcr8+/-	31.7281
	5.876	6.61			42	49			0.4097	0.4195			1	0.0422159	0.999109	1699	303.854	Dgcr8+/-	53.7261
	6.698	7.863			43	53			0.2525	0.3402			1	0.727472	0.686138	1699	303.854	Dgcr8+/-	9.47073
	7.808	7.12			42	45			0.4371	0.3417			1	0.598526	0.801104	1699	303.854	Dgcr8+/-	19.3812
	6.59	7.527			39	47			0.097	0.4385			1	0.496702	0.867921	1699	303.854	Dgcr8+/-	26.3635
	7.109	7.07			33	40			0.5026	0.3142			1	0.404164	0.914687	1699	304.046	Dgcr8+/-	32.1148
	6.885	6.507			35	47			0.2106	0.3051			1	0.0968872	0.995295	1699	304.046	Dgcr8+/-	50.3936
	6.13	6.677			57	35			0.4137	0.15			1	0.963898	0.26627	1699	304.046	Dgcr8+/-	341.396
	7.011	7.675			45	42			0.3335	0.1554			1	0.986245	0.165292	1699	304.046	Dgcr8+/-	335.468
	6.391	8.16			41	52			0.2595	0.5004			1	0	1	1699	304.046	Dgcr8+/-	55.9535
	6.837	6.807			46	48			0.2734	0.2532			1	0.920085	0.391719	1699	304.046	Dgcr8+/-	349.015
	6.88	7.256			56	42			0.223	0.1364			1	0.700765	0.713392	1699	304.046	Dgcr8+/-	11.4651
	7.307	8.477			38	44			0.3335	0.3425			1	0.839314	0.543647	1699	304.046	Dgcr8+/-	358.886
	6.133	6.156			47	52			0.3246	0.3804			1	0.999086	-0.0427417	1699	304.046	Dgcr8+/-	323.504
	6.558	7.73			57	46			0.4051	0.3344			1	0.821288	-0.570513	1699	304.046	Dgcr8+/-	291.168
	7.352	6.496			48	47			0.4615	0.2629			1	0.999315	0.0370117	1699	304.046	Dgcr8+/-	328.075
	8.159	7.169			69	51			0.2362	0.2764			1	-0.688749	0.724999	1699	304.046	Dgcr8+/-	99.4847
	5.76	6.355			38	39			0.2033	0.3121			1	0.718602	0.695421	1699	304.046	Dgcr8+/-	10.0144
	5.958	7.275			40	38			0.1646	0.3403			1	0.755689	0.654931	1699	304.046	Dgcr8+/-	6.86793
	5.464	8.038			45	43			0.219	0.158			1	0.996883	0.07889	1699	304.046	Dgcr8+/-	330.478
	5.994	6.496			35	41			0.3711	0.2856			1	0.887994	0.459854	1699	304.046	Dgcr8+/-	353.331
	7.111	6.394			39	41			0.3671	0.2374			1	0.480651	0.876912	1699	293.978	Dgcr8+/-	37.2937
	6.69	5.347			46	28			0.3402	0.2923			1	0.780869	0.624695	1699	293.978	Dgcr8+/-	14.6815
	7.13	5.327			46	50			0.1875	0.4671			1	0.996338	0.0855066	1699	293.978	Dgcr8+/-	340.927
	7.459	6.63			52	39			0.3096	0.385			1	0.493013	0.870022	1699	293.978	Dgcr8+/-	36.4829
	8.288	7.554			51	41			0.2856	0.226			1	0.223627	0.974675	1699	293.978	Dgcr8+/-	53.0995
	6.867	8.121			35	34			0.244	0.2751			1	0.858139	0.513417	1699	293.978	Dgcr8+/-	6.91334
	6.684	5.042			41	43			0.2414	0.5089			1	0.939793	-0.341743	1699	293.978	Dgcr8+/-	316.039
	6.79	6.923			52	45			0.3731	0.4955			1	0.993884	-0.110432	1699	293.978	Dgcr8+/-	329.681
	7.523	5.841			66	49			0.2718	0.3282			1	0.986631	0.16297	1699	293.978	Dgcr8+/-	345.401
	7.37	5.519			55	56			0.1003	0.2576			1	0.914918	0.40364	1699	293.978	Dgcr8+/-	359.828
	6.436	6.956			23	46			0.1878	0.1665			1	0.322948	0.946417	1699	293.978	Dgcr8+/-	47.1804
	5.942	6.832			41	49			0.0382	0.1915			1	0.647799	0.761811	1699	293.978	Dgcr8+/-	25.6458
	6.397	5.252			42	45			0.151	0.3614			1	0.954726	0.297487	1699	293.978	Dgcr8+/-	353.328
	7.024	7.705			40	36			0.0746	0.068			1	0.758255	0.651958	1699	293.978	Dgcr8+/-	16.711
	8.425	6.901			45	36			0.2838	0.4477			1	0.959472	0.281803	1699	293.978	Dgcr8+/-	352.389
	6.904	6.479			35	54			0.2834	0.532			1	0.985487	-0.169749	1699	293.978	Dgcr8+/-	326.248
	6.964	7.931			37	45			0.2127	0.2273			1	0.981249	-0.192745	1699	293.978	Dgcr8+/-	324.909
	8.298	8.93			45	48			0.4994	0.1425			1	0.951445	-0.30782	1699	293.978	Dgcr8+/-	318.094
	7.231	6.914			41	56			0.3798	0.5878			1	0.993947	0.109857	1699	301.007	Dgcr8+/-	335.3
	7.408	8.178			47	55			0.236	0.3615			1	0.997317	0.0731976	1699	301.007	Dgcr8+/-	333.191
	7.094	7.133			45	50			0.1686	0.2327			1	0.423839	0.905738	1699	301.007	Dgcr8+/-	33.9162
	6.996	7.013			50	43			0.0982	0.3692			1	0.929314	-0.369291	1699	301.007	Dgcr8+/-	307.321
	7.616	7.817			47	50			0.2512	0.3171			1	0.664039	0.747698	1699	301.007	Dgcr8+/-	17.3847
	8.357	6.942			45	54			0.3406	0.3074			1	0.876579	0.481259	1699	301.007	Dgcr8+/-	357.761
	8.811	5.987			55	41			0.2051	0.122			1	0.918935	0.39441	1699	301.007	Dgcr8+/-	352.223
	7.679	5.319			44	49			0.293	0.3896			1	0.866302	0.499521	1699	301.007	Dgcr8+/-	358.962
	8.37	5.652			40	43			0.3389	0.4049			1	-0.239019	0.971015	1699	301.007	Dgcr8+/-	72.822
	7.473	6.003			36	39			0.3683	0.4734			1	0.999088	0.0426961	1699	301.007	Dgcr8+/-	331.44
	7.306	7.092			47	44			0.2099	0.2158			1	0.783006	0.622014	1699	301.007	Dgcr8+/-	7.45672
	6.818	7.495			77	43			0.6195	0.2126			1	0.352139	0.935948	1699	301.007	Dgcr8+/-	38.3752
	8.837	9.693			46	59			0.2778	0.4692			1	0.996914	0.0784972	1699	301.007	Dgcr8+/-	333.496
	6.387	6.135			42	46			0.265	0.1412			1	0.999876	-0.0157461	1699	301.007	Dgcr8+/-	328.091
	5.831	7.094			40	41			0.1081	0.2595			1	0.525493	0.850798	1699	301.007	Dgcr8+/-	27.2919
	7.81	6.263			43	50			0.2311	0.0836			1	0.969792	0.243935	1699	301.007	Dgcr8+/-	343.112
	6.697	7.258			43	43			0.229	0.0941			1	0.828724	0.559658	1699	301.007	Dgcr8+/-	3.02548
	7.657	6.268			40	43			0.4738	0.1541			1	0.967166	0.254146	1699	301.007	Dgcr8+/-	343.716
	7.821	6.433			51	79			0.3819	0.2922			1	0.384615	0.923077	1699	301.007	Dgcr8+/-	36.3735
	6.378	6.462			46	59			0.0639	0.3258			1	0.727472	0.686138	1699	301.007	Dgcr8+/-	12.3185
	7.432	6.861			47	73			0.3603	0.228			2	0.915846	0.401529	1845	290.211	Dgcr8+/-	3.46322
	7.212	6.57			51	39			0.1612	0.5029			2	0.546268	0.837611	1845	290.211	Dgcr8+/-	36.6781
	6.863	6.821			46	44			0.0191	0.1956			2	0.0391856	0.999232	1845	290.211	Dgcr8+/-	67.5437
	6.88	7.351		ave	44.903	45.875			0.258	0.3216			2	0.987763	0.155963	1845	290.211	Dgcr8+/-	348.762
	6.15	8.037		total cilia n	72	72			0.4437	0.3868			2	0.999454	-0.0330398	1845	290.211	Dgcr8+/-	337.896
	9.368	6.775		total mice n	3	3			0.5853	0.4013			2	0.895437	0.445189	1845	290.211	Dgcr8+/-	6.22486
	6.906	7.097							0.0768	0.2877			2	0.559142	0.829072	1845	290.211	Dgcr8+/-	35.793
	7.421	8.708							0.6266	0.2652			2	0.850798	0.525493	1845	290.211	Dgcr8+/-	11.4909
	6.722	6.317							0.4143	0.2205			2	0.729537	0.683941	1845	290.211	Dgcr8+/-	22.9418
	7.977	8.719							0.1849	0.4537			2	0.991032	-0.133622	1845	290.211	Dgcr8+/-	332.11
	6.558	6.705							0.2618	0.3177			2	0.504263	0.86355	1845	290.211	Dgcr8+/-	39.507
	7.082	7.441							0.2004	0.3376			2	0.956112	0.293002	1845	290.211	Dgcr8+/-	356.827
	8.097	6.887							0.0464	0.0939			2	0.948683	-0.316228	1845	290.211	Dgcr8+/-	321.354
	6.1	6.349							0.1654	0.2673			2	0.3241	-0.946023	1845	290.211	Dgcr8+/-	268.701
	6.878	9.713							0.1217	0.5263			2	0.855198	-0.518302	1845	290.211	Dgcr8+/-	308.571
	7.131	6.707							0.1944	0.2682			2	0.843158	-0.537666	1845	277.738	Dgcr8+/-	319.737
	6.726	7.587							0.1145	0.156			2	0.989162	0.146829	1845	277.738	Dgcr8+/-	0.705543
	6.488	5.965							0.3109	0.1964			2	0.997459	-0.071247	1845	277.738	Dgcr8+/-	348.177
	6.668	8.283							0.3093	0.311			2	0.687566	0.726122	1845	277.738	Dgcr8+/-	38.8246
	6.269	8.135							0.2283	0.3102			2	0.812623	0.58279	1845	277.738	Dgcr8+/-	27.9094
	6.559	6.449							0.159	0.3143			2	0.881869	-0.471494	1845	277.738	Dgcr8+/-	324.131
	8.297	6.396							0.2239	0.3939			2	0.667692	-0.744438	1845	277.738	Dgcr8+/-	304.152
	7.016	6.336							0.3427	0.2569			2	0.83205	-0.5547	1845	277.738	Dgcr8+/-	318.572
	6.533	6.029							0.1212	0.4142			2	0.833932	0.551867	1845	277.738	Dgcr8+/-	25.7575
	7.05	7.855							0.1856	0.5029			2	0.95261	0.304195	1845	277.738	Dgcr8+/-	9.97208
	8.691	5.942							0.3776	0.2547			2	0.806405	0.591364	1845	277.738	Dgcr8+/-	28.5162
	6.432	6.312							0.0579	0.375			2	0.574282	0.818657	1845	277.738	Dgcr8+/-	47.213
	7.339	5.933							0.1871	0.2529			2	0.444987	0.895537	1845	281.409	Dgcr8+/-	52.1682
	6.356	6.218							0.4032	0.2696			2	0.81103	0.585005	1845	281.409	Dgcr8+/-	24.3941
	7.6	6.216							0.1833	0.3112			2	0.917556	0.397607	1845	281.409	Dgcr8+/-	12.0194
	7.369	5.697							0.2047	0.2595			2	0.993884	-0.110432	1845	281.409	Dgcr8+/-	342.251
	6.527	6.947							0.4283	0.1077			2	0.983189	0.182592	1845	281.409	Dgcr8+/-	359.112
	7.062	7.897							0.2386	0.4052			2	0.991228	0.132164	1845	281.409	Dgcr8+/-	356.185
	6.267	6.698							0.4242	0.2944			2	0.989151	0.146904	1845	281.409	Dgcr8+/-	357.038
	7.279	7.031							0.2342	0.0866			2	0.925755	0.378125	1845	281.409	Dgcr8+/-	10.8083
	7.479	7.056							0.3487	0.3364			2	0.870172	0.492748	1845	281.409	Dgcr8+/-	18.1121
ave	7.055	6.969							0.4932	0.3989			2	0.0211593	-0.999776	1845	281.409	Dgcr8+/-	259.803
total cilia n	105	105							0.3495	0.3233			2	0.980198	0.19802	1845	281.409	Dgcr8+/-	0.0119265
total mice n	3	3							0.2499	0.0752			2	0.997684	-0.0680239	1845	281.409	Dgcr8+/-	344.69
									0.1903	0.5273			2	0.999671	-0.0256326	1845	281.409	Dgcr8+/-	347.122
									0.384	0.1898			2	0.141421	0.989949	1845	308.908	Dgcr8+/-	42.962
									0.1893	0.2815			2	0.503871	0.863779	1845	308.908	Dgcr8+/-	20.8357
									0.3521	0.3322			2	0.396776	0.917915	1845	308.908	Dgcr8+/-	27.7153
									0.3246	0.3128			2	0.413803	0.910366	1845	308.908	Dgcr8+/-	26.6482
									0.4063	0.378			2	0.65294	-0.75741	1845	308.908	Dgcr8+/-	271.856
									0.0746	0.2258			2	0.370491	0.928836	1845	308.908	Dgcr8+/-	29.3462
									0.3011	0.3384			2	0.981439	0.191775	1845	308.908	Dgcr8+/-	332.149
									0.2983	0.2358			2	0.660628	-0.750714	1845	308.908	Dgcr8+/-	272.44
									0.3458	0.5502			2	0.762294	0.647231	1845	308.908	Dgcr8+/-	1.42526
									0.1647	0.0992			3	0.902169	-0.431383	2308	294.576	Dgcr8+/-	309.869
									0.3652	0.4752			3	0.224908	0.97438	2308	294.576	Dgcr8+/-	52.4269
									0.3207	0.5069			3	0.957465	-0.28855	2308	294.576	Dgcr8+/-	318.653
									0.3631	0.5742			3	0.975813	0.218607	2308	294.576	Dgcr8+/-	348.052
									0.2987	0.203			3	0.930471	0.366365	2308	294.576	Dgcr8+/-	356.916
									0.2789	0.3121			3	0.684282	0.729218	2308	294.576	Dgcr8+/-	22.2452
									0.5	0.4443			3	0.340285	0.940322	2308	294.576	Dgcr8+/-	45.5301
									0.3173	0.3519			3	0.651334	0.758791	2308	294.576	Dgcr8+/-	24.7821
									0.4797	0.2076			3	0.981041	0.193798	2308	294.576	Dgcr8+/-	346.599
									0.2044	0.2973			3	0.999364	0.03565	2308	294.576	Dgcr8+/-	337.467
									0.2775	0.4609			3	-0.99083	-0.135113	2308	51.4664	Dgcr8+/-	46.2987
									0.1453	0.1703			3	-0.863248	-0.50478	2308	51.4664	Dgcr8+/-	68.8504
									0.4013	0.0193			3	0.798041	0.602603	2308	51.4664	Dgcr8+/-	255.59
									0.2622	0.2416			3	-0.131501	0.991316	2308	51.4664	Dgcr8+/-	316.09
									0.349	0.3837			3	-0.610338	0.792141	2308	51.4664	Dgcr8+/-	346.148
									0.3456	0.43			3	-0.998642	-0.052103	2308	51.4664	Dgcr8+/-	41.5202
									0.4413	0.6104			3	-0.45122	0.892413	2308	51.4664	Dgcr8+/-	335.356
									0.1449	0.2863			1	0.873085	0.487567	1849	284.762	WT	14.4187
									0.2625	0.6802			1	0.972194	0.234178	1849	284.762	WT	358.781
									0.3092	0.4831			1	0.945506	0.325605	1849	284.762	WT	4.24015
									0.1617	0.407			1	0.983282	0.182089	1849	284.762	WT	355.729
									0.2162	0.5952			1	0.8	0.6	1849	284.762	WT	22.1078
									0.344	0.3617			1	0.932477	0.36123	1849	284.762	WT	6.41368
									0.3122	0.1561			1	0.985549	-0.169391	1849	284.762	WT	335.486
									0.1697	0.6563			1	0.992947	0.118561	1849	284.762	WT	352.047
									0.1331	0.1814			1	0.995495	0.0948091	1849	284.762	WT	350.678
									0.3166	0.1148			1	0.862883	-0.505403	1849	262.299	WT	337.343
									0.3001	0.3311			1	0.989327	-0.145715	1849	262.299	WT	359.322
									0.1093	0.2456			1	0.942302	0.334765	1849	262.299	WT	27.2593
									0.4892	0.2702			1	0.976187	0.21693	1849	262.299	WT	20.2299
									0.2152	0.2509			1	0.914752	-0.404016	1849	262.299	WT	343.872
									0.4194	0.2749			1	0.981194	-0.193022	1849	262.299	WT	356.572
									0.3808	0.3085			1	0.951329	-0.308177	1849	262.299	WT	349.752
									0.3233	0.162			1	0.751938	-0.659234	1849	262.299	WT	326.46
									0.1631	0.119			1	0.992129	-0.12522	1849	262.299	WT	0.507581
									0.3526	0.2964			1	0.993103	0.117241	1849	262.299	WT	14.434
									0.1728	0.173			1	0.960907	0.276871	1849	262.299	WT	23.7746
									0.3581	0.5239			1	0.934126	-0.356943	1849	256.618	WT	352.47
									0.4004	0.3311			1	0.613941	-0.789352	1849	256.618	WT	321.257
									0.296	0.7722			1	0.962164	-0.272471	1849	256.618	WT	357.571
									0.5185	0.2145			1	0.940315	-0.340305	1849	256.618	WT	353.487
									0.1437	0.3741			1	0.842786	-0.53825	1849	256.618	WT	340.818
									0.0575	0.4517			1	0.724276	0.68951	1849	256.618	WT	56.9735
									0.2284	0.3081			1	0.760834	-0.648947	1849	256.618	WT	332.92
									0.0858	0.1733			1	0.927877	-0.372885	1849	256.618	WT	351.488
									0.1345	0.3449			1	0.980581	-0.196116	1849	256.618	WT	2.07217
									0.1177	0.1724			1	0.876008	0.482297	1849	256.618	WT	42.2176
									0.2674	0.1551			1	0.992511	0.122155	1849	256.618	WT	20.3986
									0.2275	0.4493			1	0.959905	-0.280326	1849	256.618	WT	357.102
									0.4167	0.4786			1	0.707107	-0.707107	1849	235.646	WT	349.354
									0.3341	0.4171			1	0.187776	-0.982212	1849	235.646	WT	315.177
									0.1908	0.4789			1	-0.320807	-0.947145	1849	235.646	WT	285.642
									0.3548	0.185			1	0.995997	0.0893844	1849	235.646	WT	39.4823
									0.22	0.3156			1	0.930566	-0.366124	1849	235.646	WT	12.8773
									0.456	0.4658			1	0.907959	-0.419058	1849	235.646	WT	9.57896
									0.556	0.1338			1	0.930484	0.366332	1849	235.646	WT	55.8437
									0.1715	0.2387			2	0.853432	-0.521203	1914	244.324	WT	354.263
									0.4467	0.5008			2	0.982339	0.187112	1914	244.324	WT	36.4602
									0.3507	0.2233			2	0.900469	-0.43492	1914	244.324	WT	359.896
									0.2462	0.3889			2	0.980919	-0.194416	1914	244.324	WT	14.4653
									0.3328	0.4468			2	0.995339	0.0964343	1914	244.324	WT	31.2098
									0.2637	0.116			2	0.925081	0.37977	1914	244.324	WT	47.9954
									0.5587	0.3847			2	0.810541	-0.585681	1914	244.324	WT	349.825
									0.2511	0.1015			2	0.971641	-0.236461	1914	244.324	WT	11.9982
									0.3572	0.2526			2	0.998674	-0.051478	1914	244.324	WT	22.7252
									0.3091	0.247			2	0.798523	-0.601964	1914	244.324	WT	348.665
									0.2488	0.3041			2	0.975809	-0.218624	1914	244.324	WT	13.0477
									0.5696	0.4452			2	0.580607	-0.814184	1914	244.324	WT	331.169
									0.3687	0.2862			2	0.399876	-0.916569	1914	244.324	WT	319.246
									0.3248	0.1324			2	0.767454	-0.641105	1914	244.324	WT	345.802
									0.3051	0.5076			2	0.942814	-0.333318	1914	244.324	WT	6.20564
									0.2854	0.2848			2	0.921887	0.38746	1914	244.324	WT	48.4725
									0.1154	0.2604			2	0.305002	-0.952352	1914	244.324	WT	313.434
									0.3838	0.278			2	0.513044	-0.858362	1914	244.324	WT	326.543
									0.4166	0.3217			2	0.862525	-0.506015	1914	244.324	WT	355.277
									0.1206	0.4529			2	0.496816	-0.867856	1914	244.324	WT	325.466
									0.0792	0.1852			2	0.931184	0.364549	1914	261.332	WT	30.0476
									0.216	0.4119			2	0.984326	0.176358	1914	261.332	WT	18.8256
									0.4162	0.1487			2	0.952926	0.303204	1914	261.332	WT	26.318
									0.3239	0.2717			2	0.869164	0.494524	1914	261.332	WT	38.3062
									0.1651	0.2625			2	0.947989	0.318303	1914	261.332	WT	27.2282
									0.1406	0.5659			2	0.995974	-0.0896377	1914	261.332	WT	3.52507
									0.2491	0.3334			2	0.989949	0.141421	1914	261.332	WT	16.7979
									0.3654	0.4116			2	0.998895	-0.0470068	1914	261.332	WT	5.97355
									0.2233	0.2237			2	0.910124	0.414336	1914	261.332	WT	33.1454
									0.0809	0.1515			2	0.853639	-0.520865	1914	261.332	WT	337.278
									0.3812	0.5003			2	0.996984	0.0776095	1914	261.332	WT	13.119
									0.517	0.2583			2	0.432246	-0.901756	1914	261.332	WT	304.278
									0.3587	0.3458			2	0.952029	0.306009	1914	261.332	WT	26.4867
									0.2955	0.5665			2	0.998581	-0.0532576	1914	261.332	WT	5.61495
									0.2304	0.3195			2	0.931663	0.363323	1914	261.332	WT	29.9722
									0.3021	0.2218			2	0.983506	0.180875	1914	261.332	WT	19.0885
									0.1292	0.3784			2	0.854661	0.519187	1914	261.332	WT	39.9455
									0.1858	0.2946			2	0.982963	0.183806	1914	261.332	WT	19.2594
									0.2757	0.2058			2	0.998297	0.058342	1914	261.332	WT	12.0125
									0.1493	0.4425			2	0.889288	-0.457348	1914	261.332	WT	341.452
									0.2803	0.3541			2	0.579109	-0.81525	1914	261.332	WT	314.056
									0.1398	0.4153			2	0.833488	-0.552537	1914	261.332	WT	335.127
									0.2058	0.2914			2	0.978106	-0.208108	1914	261.332	WT	356.656
									0.2772	0.1475			2	0.99083	0.135113	1914	261.332	WT	16.433
									0.1738	0.1009			2	0.807791	-0.589469	1914	261.332	WT	332.548
									0.0699	0.2952			2	0.921364	-0.388701	1914	261.332	WT	345.794
									0.2062	0.27			2	0.879032	-0.476763	1914	261.332	WT	340.194
									0.0343	0.2642			2	0.340913	-0.940095	1914	261.332	WT	298.6
									0.2887	0.3454			2	0.937691	-0.347469	1914	261.332	WT	348.335
									0.2211	0.4352			2	0.53825	-0.842786	1914	261.332	WT	311.232
									0.2177	0.1718			2	0.472474	-0.881345	1914	261.332	WT	306.863
									0.2541	0.2378			2	0.830489	0.557035	1914	283.041	WT	20.8095
									0.455	0.1336			2	0.885398	0.464834	1914	283.041	WT	14.658
									0.2472	0.169			2	0.968277	0.249878	1914	283.041	WT	1.4288
									0.2689	0.1727			2	0.929762	-0.368161	1914	283.041	WT	325.356
									0.4418	0.1043			2	0.609097	0.793095	1914	283.041	WT	39.4342
									0.264	0.2944			2	0.949395	-0.314085	1914	283.041	WT	328.653
									0.4052	0.0815			2	0.9442	-0.329372	1914	283.041	WT	327.728
									0.2903	0.1666			2	-0.412168	0.911108	1914	283.041	WT	101.3
									0.4431	0.2426			2	0.924326	0.381603	1914	283.041	WT	9.39149
									0.2944	0.198			2	0.8	0.6	1914	283.041	WT	23.8284
									0.0563	0.1773			2	0.833712	0.552199	1914	283.041	WT	20.4765
									0.316	0.3632			2	0.878292	-0.478124	1914	283.041	WT	318.396
									0.3264	0.0975			2	0.980801	0.195013	1914	283.041	WT	358.204
									0.5014	0.2408			2	0.957303	-0.289087	1914	283.041	WT	330.155
									0.3733	0.1892			2	0.816547	0.577279	1914	283.041	WT	22.2179
									0.3956	0.2674			2	0.996838	0.0794581	1914	283.041	WT	351.516
									0.4782	0.2809			2	0.907358	0.420358	1914	283.041	WT	11.8157
									0.3911	0.1376			2	0.805438	0.592681	1914	283.041	WT	23.306
									0.2957	0.3053			2	1	0	1914	283.041	WT	346.959
									0.3412	0.2384			2	0.985097	-0.172001	1914	283.041	WT	337.054
									0.4888	0.3208			2	0.930895	-0.365288	1914	283.041	WT	325.533
									0.0858	0.0853			2	0.526355	0.850265	1914	270.085	WT	58.1557
									0.4398	0.3268			2	-0.393919	0.919145	1914	270.085	WT	113.114
									0.3228	0.1272			2	0.822014	0.569467	1914	270.085	WT	34.6283
									0.1773	0.1474			2	0.59051	0.80703	1914	270.085	WT	53.722
									0.2601	0.2772			2	0.986228	-0.165392	1914	270.085	WT	350.395
									0.1909	0.226			2	0.964433	-0.264326	1914	270.085	WT	344.588
									0.5106	0.2385			2	0.810447	-0.585812	1914	270.085	WT	324.055
									0.4308	0.0333			2	1	0	1914	270.085	WT	359.915
									0.3942	0.2398			2	0.952424	-0.304776	1914	270.085	WT	342.171
									0.4617	0.2914			2	0.611292	0.791405	1914	270.085	WT	52.2322
									0.0637	0.366			2	0.99667	-0.0815457	1914	270.085	WT	355.238
									0.0893	0.3393			2	0.513717	-0.85796	1914	270.085	WT	300.827
									0.1595	0.0842			2	0.904375	-0.42674	1914	270.085	WT	334.654
									0.1973	0.4753			2	0.845379	-0.534168	1914	270.085	WT	327.628
									0.1657	0.4348			2	0.839798	-0.5429	1914	270.085	WT	327.034
									0.4348	0.2498			2	0.988779	0.149384	1914	270.085	WT	8.50642
									0.2122	0.1407			2	0.992586	-0.121541	1914	270.085	WT	352.934
									0.2012	0.2502			2	0.493784	-0.869584	1914	270.085	WT	299.505
									0.3134	0.2639			2	0.998083	-0.0618966	1914	270.085	WT	356.367
									0.2319	0.415			2	0.999902	0.0139846	1914	270.085	WT	0.716484
									0.5534	0.1463			2	0.567733	0.823213	1914	270.085	WT	55.3229
									0.3288	0.1618			2	0.996376	0.0850565	1914	270.085	WT	4.79447
									0.2492	0.2443			2	0.98618	-0.165678	1914	270.085	WT	350.379
									0.0748	0.2244			2	0.994781	0.102029	1914	288.315	WT	347.541
									0.2993	0.1541			2	0.878228	0.478243	1914	288.315	WT	10.2552
									0.2867	0.3259			2	0.773268	0.63408	1914	288.315	WT	21.0363
									0.3448	0.535			2	0.703008	0.711182	1914	288.315	WT	27.0157
									0.2542	0.4993			2	0.988083	0.153922	1914	288.315	WT	350.539
									0.192	0.3295			2	0.635707	-0.77193	1914	288.315	WT	291.157
									0.3643	0.2905			2	0.753569	-0.657369	1914	288.315	WT	300.585
									0.1902	0.3838			2	0.99535	0.0963242	1914	288.315	WT	347.212
									0.7125	0.4094			2	0.651933	0.758277	1914	288.315	WT	30.997
									0.2899	0.578			2	0.986394	0.164399	1914	288.315	WT	351.147
									0.2729	0.2611			2	0.56209	0.827076	1914	288.315	WT	37.4841
									0.3113	0.2475			2	0.770591	0.637331	1914	288.315	WT	21.2776
									0.46	0.2697			2	0.991836	-0.127522	1914	288.315	WT	334.358
									0.2231	0.0396			2	0.661622	0.749838	1914	288.315	WT	30.2609
									0.3468	0.2603			2	0.832803	-0.553569	1914	269.275	WT	327.113
									0.2171	0.4261			2	0.929491	0.368846	1914	269.275	WT	22.3699
									0.2286	0.1168			2	0.478852	0.877896	1914	269.275	WT	62.115
									0.1271	0.4175			2	0.566529	-0.824042	1914	269.275	WT	305.234
									0.2086	0.2308			2	0.923077	-0.384615	1914	269.275	WT	338.106
									0.1578	0.1068			2	0.988837	0.149003	1914	269.275	WT	9.29462
									0.4076	0.183			2	0.866037	0.49998	1914	269.275	WT	30.7242
									0.2023	0.1644			2	0.942151	-0.335188	1914	269.275	WT	341.141
									0.1838	0.5086			2	0.982464	-0.186453	1914	269.275	WT	349.98
									0.3327	0.3776			2	0.999005	-0.0445984	1914	269.275	WT	358.169
									0.6183	0.1174			2	0.987203	0.159471	1914	269.275	WT	9.90168
									0.3353	0.3433			2	0.98977	-0.14267	1914	269.275	WT	352.523
									0.2771	0.4613			2	0.992408	0.122991	1914	269.275	WT	7.79021
									0.4197	0.2079			2	0.98524	-0.171181	1914	269.275	WT	350.869
									0.1833	0.329			2	0.967923	0.251248	1914	269.275	WT	15.2769
									0.2256	0.3884			2	0.975964	-0.217934	1914	269.275	WT	348.138
									0.4023	0.3475			2	0.971736	0.236071	1914	269.275	WT	14.3803
									0.4022	0.2268			3	0.675013	0.737805	2302	291.267	WT	26.2782
									0.2298	0.2461			3	0.964764	0.263117	2302	291.267	WT	353.988
									0.2151	0.2623			3	0.921492	0.388397	2302	291.267	WT	1.5882
									0.3622	0.2025			3	0.846461	0.532451	2302	291.267	WT	10.9046
									0.134	0.183			3	0.96041	0.278592	2302	291.267	WT	354.91
									0.121				3	0.927816	-0.373039	2302	291.267	WT	316.83
									0.3794				3	0.906183	0.422885	2302	291.267	WT	3.75027
									0.1811				3	0.993573	-0.113192	2302	291.267	WT	332.234
									0.3016				3	0.737154	0.675725	2302	291.267	WT	21.2438
								ave	0.283	0.298			3	0.996764	-0.0803842	2302	291.267	WT	334.123
								total cell n	309	305			3	0.234259	0.972174	2302	291.267	WT	55.1854
								total mice n	3	3			3	0.669278	0.743012	2302	291.267	WT	26.722
													3	0.292714	0.9562	2302	291.267	WT	51.7129
													3	0.998671	0.0515443	2302	291.267	WT	341.688
													3	0.952424	0.304776	2302	291.267	WT	356.478
													3	0.902705	0.430261	2302	291.267	WT	4.2175
													3	0.461353	0.887217	2302	291.267	WT	41.2589
													3	0.970613	-0.240648	2302	291.267	WT	324.809
													3	0.968444	-0.249232	2302	291.267	WT	324.301
													3	0.975038	-0.222038	2302	291.267	WT	325.905
													3	0.909346	-0.416041	2302	244.897	WT	0.518436
													3	0.729256	-0.684241	2302	244.897	WT	341.927
													3	0.924125	-0.38209	2302	244.897	WT	2.64009
													3	0.999261	0.0384331	2302	244.897	WT	27.3059
													3	0.979877	0.199604	2302	244.897	WT	36.6171
													3	0.999302	0.0373571	2302	244.897	WT	27.2442
													3	0.263592	-0.964634	2302	244.897	WT	310.387
													3	0.958897	-0.283755	2302	244.897	WT	8.61885
													3	0.99955	-0.0299865	2302	244.897	WT	23.3849
													3	0.999222	-0.039443	2302	244.897	WT	22.8428
													3	0.841879	-0.539666	2302	244.897	WT	352.442
													3	0.898666	-0.438634	2302	244.897	WT	359.087
													3	0.760834	-0.648947	2302	244.897	WT	344.641
													3	0.961524	-0.274721	2302	244.897	WT	9.15791
													3	0.924017	-0.382352	2302	244.897	WT	2.62387
													3	0.141421	-0.989949	2302	244.897	WT	303.233
													3	0.999742	-0.0227214	2302	244.897	WT	23.8014
													3	0.218624	-0.975809	2302	244.897	WT	307.732
													3	0.764628	0.644472	2302	232.776	WT	77.35
													3	-0.248375	-0.968664	2302	232.776	WT	292.843
													3	0.817806	-0.575493	2302	232.776	WT	2.08975
													3	0.958452	-0.285254	2302	232.776	WT	20.6499
													3	-0.0697597	-0.997564	2302	232.776	WT	303.224
													3	0.32652	-0.94519	2302	232.776	WT	326.282
													3	0.47479	-0.880099	2302	232.776	WT	335.57
													3	0.612572	-0.790415	2302	232.776	WT	345
													3	0.321435	-0.946931	2302	232.776	WT	325.974
													3	0.968583	-0.24869	2302	232.776	WT	22.8239
													3	0.999901	-0.0140831	2302	232.776	WT	36.417
													3	0.853504	-0.521087	2302	232.776	WT	5.81878
													3	0.950092	0.31197	2302	232.776	WT	55.402
													3	0.931655	-0.363345	2302	232.776	WT	15.9182
													3	0.68622	0.727394	2302	262.284	WT	54.3839
													3	0.884621	0.466312	2302	262.284	WT	35.5107
													3	0.958072	0.286526	2302	262.284	WT	24.3657
													3	0.849285	0.527934	2302	262.284	WT	39.5815
													3	0.858713	-0.512458	2302	262.284	WT	336.888
													3	0.633238	-0.773957	2302	262.284	WT	317.005
													3	0.997459	-0.071247	2302	262.284	WT	3.62994
													3	0.999954	0.00961494	2302	262.284	WT	8.26646
													3	0.982624	0.185607	2302	262.284	WT	18.4121
													3	0.864123	0.50328	2302	262.284	WT	37.9328
													3	0.331486	-0.94346	2302	262.284	WT	297.075
													3	0.557556	-0.830139	2302	262.284	WT	311.603
													3	0.447214	-0.894427	2302	262.284	WT	304.281
													3	0.847998	-0.529999	2302	262.284	WT	335.71
													3	0.469155	-0.883116	2302	262.284	WT	305.695
													3	0.816416	0.577465	2302	262.284	WT	42.988
													3	0.987167	0.159689	2302	262.284	WT	16.9044
													3	0.997152	0.0754149	2302	262.284	WT	12.0406
														WT	Dgcr8+/-
													ave	177.88	180.652
													total cell n	235	135
													total mice n per group	3	3

## Sheet: Fig 4
Fig4d
Fig4e				Fig4f				Fig4g				Fig4h						Fig4i
	WT	Dgcr8+/-			WT	Dgcr8+/-			WT	Dgcr8+/-			WT-dH2O	Dgcr8+/--dH2O	WT-SCH23390	Dgcr8+/--SCH23390			DMSO	SKF81297
Drd1	124.075	142.17		Drd2	110.058	82.4632		cAMP	64.1315	87.6475		CBF	31	8	27	25		CBF	13	29
(% of WT)	115.864	211.773		(% of WT)	100.859	58.4836		(pmol/ml)	56.7242	97.4366		(Hz)	30	16	12	24		(Hz)	17	5
	95.5575	240.901			106.064	59.1015			42.3207	70.4278			30	11	25	4			23	25
	69.6077	255.839			102.42	57.7807			46.9974				22	7	30	16			17	10
	77.8118	132.627			68.5151	85.3133		ave	52.543	85.171			21	13	29	4			20	16
	94.9141	174.757			64.2595	95.0175		total mice n	4	3			5	6	29	12			18	15
	104.045	161.892			165.615	121.523							11	8	29	21			8	6
	121.222	160.81			96.6196	143.92							18	7	32	17			20	14
ave	100.387	185.096		ave	101.801	87.95							24	6	17	4			11	5
total mice n	8	8		total mice n	8	8							11	10	16	7			6	5
													35	22	8	9			11	10
													30	24	11	23			12	6
													4	33	12	31			25	6
													8	13	11	27			21	7
													5	14	22	33			10	7
													5	27	9	27			7	5
													39	19	12	30			14	14
													37	10	12	26			11	18
													39	11	19	29			10	9
													21	21	23	21			9	7
													30	23	15	30			24	10
													24	24	6	28			5	7
													27	27	17	25			8	10
													11	26	11	25			15	10
													24	23	23	32			16	13
													39	33	14	27			18	20
													31	6	24	29			31	6
													38	7	35	28			18	6
													29	24	20	18			15	7
													25	10	30	20			18	11
													25	10	36	21			18	7
													21	3	22	10			16	9
													3	4	9	5			11	12
													4	5	15	3			15	13
													28	27	16	31			12	5
													25	21	24	32			13	7
													25	22	11	30			20	10
													23	24	9	34			28	6
													19	13	8	31			25	8
													17	8	9	33			9	6
													12	3	10	32			11	17
													10	4	10	27			7	13
													24	7	23	29			13	23
													14	5	22	21			12	7
													9	12	29	29			8	24
													3	16	22	27			23	6
													6	5	29	29			23	12
													6	27	29	30			25	20
													14	27	28	31			8	14
													4	28	28	24			21	12
													27	27	27	18			19	9
													28	6	23	15			14	11
													28	29	28	23			8	10
													37	16	28	20			6	7
													29	31	25	16			21	5
													27	31	30	26			15	6
													29	9	26	26			20	10
													29	24	27	11			14	5
													29	25	24	9			20	26
													31	21	22	17			14	26
													29	29	26	25			29
													30	8	27	29			22
													30	25	24	30			24
													26	20	27	29			25
													29	6	30	27			25
													30	23	30	22			27
													27	5	27	4			21
													19	2	31	30		ave	16.313	11.083
													7	7	31	24		total ciliary bundle n	67	60
													3	5	29	12		total mice n	3	3
													26	8	28	13
													28	5	22	14
													25	5	24	16
													24	13	26	25
													25	21	25	18
													19	20	24	3
													29	25	28	20
													28	17	25	20
													28	24	23	24
													37	9	29	25
													14	25	27	23
													11	27	18	12
													27	15	28	25
													24	33	28	9
													28	31	28	7
														13	31
														14	18
														13	15
															17
															3
															24
															22
															24
												ave	22.271	16.216	22.022	21.506
												total ciliary bundle n	85	88	93	85
												total mice n	3	3	3	3

## Sheet: Fig 5
Fig5b								Fig5c																							Fig5f								Fig5g								Fig5h
	WT-miR153	Dgcr8+/--miR153	WT-miR382	Dgcr8+/--miR382	WT-miR674	Dgcr8+/--miR674			Cerebellum-miR153	Cortex-miR153	Hippocampus-miR153	LV-miR153	Striatum-miR153	Kidney-miR153	Liver-miR153	Cerebellum-miR382	Cortex-miR382	Hippocampus-miR382	LV-miR382	Striatum-miR382	Kidney-miR382	Liver-miR382	Cerebellum-miR674	Cortex-miR674	Hippocampus-miR674	LV-miR674	Striatum-miR674	Kidney-miR674	Liver-miR674			WT-2m	13del hetero-2m	WT-4m	13del hetero-4m	WT-8m	13del hetero-8m			WT-2m	13del hetero-2m	WT-4m	13del hetero-4m	WT-8m	13del hetero-8m			WT-2m	7del hetero-2m
Relative expression level	0.9606	0.6193	1.4725	1.0175	1.3895	0.7962		Relative expression level	8.025	32.3234	33.5407	38.1737	47.106	4.1063	0.9712	21.103	41.3375	52.082	48.8193	51.0101	2.5363	0.4706	7.6399	16.8369	10.2453	14.3558	18.0871	2.6701	0.7775		total ventricular volume	8.5514	10.7627	10.014	11.8693	10.1927	14.8735		LV volume	5.067	6.3001	6.2761	7.6997	6.4764	10.853		total ventricular volume	12.4843	13.5161
	1.1583	0.6501	1.7151	0.7711	1.3609	0.7852			8.6608	34.8843	33.0789	38.7065	47.4336	3.7525	1.0851	29.4333	50.5409	37.0837	45.55	59.0028	1.059	1.322	8.2452	16.9541	10.3166	11.9055	20.0689	2.6333	0.8993		(mm3)	8.8023	10.7507	10.5918	12.2338	10.3244	12.8266		(mm3)	4.9015	6.7461	6.8062	7.8359	6.7319	8.6602		(mm3)	10.472	13.8602
	1.1503	0.6456	1.4828	1.0034	1.3515	0.83			7.8056	32.1001	30.6505	51.4288	46.1366	3.4291	1.1079	24.5794	42.4996	51.0101	55.6912	52.082	2.2388	0.7806	7.6931	16.4904	10.0345	19.747	18.8552	2.5613	0.8993			12.0397	9.3083	14.4455	9.7082	11.6907	12.7405			8.4714	4.9329	10.5157	5.6322	7.6432	8.417			11.5389	9.5415
	1.0708	0.6777	0.8264	0.8736	1.0801	0.6695			7.0511	27.8803	31.8784	40.3502	43.1465	2.917	0.6334	28.6947	37.1694	45.8668	47.8146	58.7308	1.9716	0.5728	8.2643	16.3387	11.3416	15.8187	17.6332	2.4176	0.8352			11.4618	10.7164	12.9995	11.2727	13.7709	10.6644			7.1193	6.9813	8.5819	7.5358	9.3742	7.156			12.2374	11.0284
	0.9854	0.6638	1.1134	0.662	1.0078	0.6836			7.2493	29.6749	30.7925	38.9758	44.6681	3.3741	1.0008	22.8277	46.0792	57.6552	42.2061	46.7225	2.9269	1.7851	7.3968	16.7981	11.0315	16.0395	17.1511	2.5378	0.7957			7.7072	10.9709	9.7551	11.2082	10.7304	13.0076			4.4221	7.0044	5.8725	7.4759	6.8858	8.953			10.2298	10.9797
	1.2103	0.6236	0.9298	0.9428	1.0219	0.7377			6.8109	27.8803	31.2223	37.6481	41.6768	3.1264	0.9403	21.4471	38.4802	56.0786	41.625	52.5655	1.4136	0.8562	6.8064	16.9149	11.5	16.0395	16.3387	2.4009	0.7372			11.1522	11.0705	11.4671	11.8473	12.5231	13.1666			6.6783	7.2378	7.2984	8.1616	8.4029	9.2825			10.4322	11.1196
	1.161	0.673	0.9023	0.7983	0.9512	0.5951			6.224	44.7714	27.433	37.9977	42.161	3.0339	1.2551	28.6947	104.646	56.993	51.3649	39.7453	2.6136	2.9134	7.0954	10.0113	8.7355	18.4672	17.3503	3.0742	1.2543			11.5437	10.7815	12.1469	11.9895	13.4188	12.5316			6.8526	7.6253	7.6854	8.7614	9.1525	9.0308			13.8335	9.1948
	1.3062	0.6824	1.0656	0.5529	0.9916	0.5401			7.0511	43.85	30.4388	39.3376	41.5806	3.055	1.0851	31.8387	106.845	42.0115	44.7158	49.2725	1.8481	1.3592	7.4482	10.2217	11.5266	18.4672	17.3503	2.949	1.2032			11.4149	8.3446	12.8801	10.4156	13.9912	13.5646			7.249	4.8017	8.7128	6.5922	9.529	9.9677			15.6387	15.9339
	0.9899	0.7016	1.0509	0.8264	0.9252	0.5401			6.7171	44.7714	29.1988	39.0659	40.7249	3.0129	1.0554	32.9615	106.845	47.2654	50.6578	54.2937	1.8869	0.4311	7.3968	10.8045	11.3679	17.8381	16.6436	3.0956	0.9246			8.3471	14.1593	10.414	17.1663	13.0249	11.9365			4.6402	9.8145	6.682	12.2534	9.0076	7.582			9.7594	10.0797
	0.9696	0.6638	0.7128	0.6998	0.9447	0.5552			6.1383	25.8933	31.1503	29.5381	28.4661	3.0129	0.4573	22.2034	47.1563	63.8248	39.3796	46.7225	3.5211	1.0688	6.3948	19.6106	11.796	15.7094	18.382	2.9286	0.7793			9.7694	8.7959	12.2422	11.4539	13.0883	16.3301			6.1254	5.4537	8.2153	7.4926	8.7498	11.7839			10.9005	8.3006
	0.9629	0.6824	0.8188	0.75	0.9062	0.5669			6.6707	26.6212	30.0892	31.0066	28.2695	3.1847	0.3819	27.5258	34.5204	39.8372	47.1563	49.73	1.6201	0.2186	7.2445	19.6106	12.212	17.4307	18.7683	2.8684	0.7902			9.395	10.2798	10.6068	12.0899	12.1112	13.0336			5.4096	6.5322	6.4726	8.2339	7.813	9.356			11.2496	10.3982
	0.9215	0.6411	0.7747	0.75	0.8999	0.5709			6.6707	25.8933	29.6749	31.2223	28.2695	2.8702	0.5438	23.6327	43.6945	35.9033	38.0382	47.3747	1.9671	0.5835	7.5	19.6106	11.3942	17.4307	19.1626	2.6763	0.7271			9.4289	11.035	10.5903	12.1467	11.8377				5.5312	7.2655	6.2393	8.4594	7.8063			ave	11.71	11.27
	0.9215	0.6903	1.0558	0.8715	0.8855	0.6276			10.5646	51.1917	44.0531	83.1612	51.0736	5.7272	1.0054	38.7479	43.7955	55.1789	74.1673	43.6945	1.3498	1.4977	6.499	17.8381	11.0061	17.2305	16.7206	2.5971	0.8391			10.4596	10.9463	10.4438	11.2231					7.1528	7.7421	6.7267	7.3671				total mice n	11	11
	0.9808	0.7247	1.4523	0.7535	0.8978	0.6542			10.3472	50.8381	72.5635	83.7396	49.3338	5.5706	1.2379	23.5237	46.2927	52.9311	51.7222	46.1858	3.513	0.2257	7.1119	18.2129	10.8545	16.301	16.7206	2.6517	0.8627			10.3542	11.339	10.1382	11.1396					7.0372	7.6236	5.8709	6.7844
	0.9968	0.7554	0.9191	0.967	0.8916	0.6452			9.1971	52.997	61.4428	80.8872	50.3704	5.2701	1.0776	34.2029	56.2083	57.1248	53.5462	42.7952	1.4169	0.4203	7.1119	17.9622	10.8545	16.1884	17.5519	2.5971	0.7883			11.6101	10.1419	10.1368	8.3393					7.5053	6.2452	6.0736	4.8375
	0.9365	0.6193	1.088	0.8264	0.9985	0.6695			8.5812	49.4479	59.6247	82.206	47.5434	4.9172	1.4285	21.0543	43.7955	42.8942	44.2022	38.7479	3.6118	2.2491	6.4541	16.4144	10.4606	17.7559	16.7981	2.6701	0.8372			9.6543	10.9849	10.0361	11.5724					6.1142	7.4322	6.5186	7.875
	0.8738	0.628	0.6744	0.8151	0.9512	0.6789			9.261	56.0188	60.8776	79.4058	45.6066	4.9514	1.3421	30.6124	48.2585	45.34	45.4449	53.2993	1.1194	0.5902	6.2343	17.1115	10.8295	17.7559	16.7981	3.4269	1.1839			9.4528	10.4608	13.7265						6.2478	7.424	10.0469
	1.0984	0.6108	0.8188	0.9106	0.9381	0.6378			8.7009	51.9063	58.8039	78.3126	45.2916	4.7169	1.3608	34.4408	49.6152	35.0833	47.7042	40.9572	1.3813	2.8933	6.4541	16.8759	10.6066	17.7559	16.6821	2.842	0.9818			11.4695	11.5644	12.0091						7.9568	7.6216	7.7283
	1.1137	0.487	0.6744	0.7161	0.8999	0.6527			7.7696	51.667	62.0133	75.1224	51.0736	4.6627	1.0554	21.5963	55.1789	52.6871	44.8192	41.9145	2.4386	0.4126	6.3948	15.7822	3.7936	19.0303	22.2165	3.011	1.502			9.4285	10.5183							6.7531	6.5337
	1.145	0.487	0.8188	0.7312	0.8814	0.6261			6.954	50.6037	62.4446	78.3126	54.3612	4.4112	1.0702	21.0057	55.9492	48.1471	47.7042	40.7684	3.1297	0.7284	6.8064	16.5668	11.58	18.0037	22.063	2.9286	1.4508				11.8566								8.3111
	0.7147	0.4803	0.8595	0.6682	0.9316	0.6218			7.9328	49.5623	63.7567	75.1224	52.1468	4.6952	0.9062	23.1463	50.7749	60.1036	49.73	39.1076	1.7646	0.3542	6.5745	16.3387	11.9883	18.8988	21.7593	3.2721	1.523		ave	10.108	10.739	11.369	11.605	12.225	13.152		ave	6.381	6.981	7.351	7.687	8.131	9.186
	0.7049	0.3623	0.9406	0.4543	0.9447	0.6588			8.0808	32.6235	35.7822	46.5649	38.6172	4.6412	0.9985	24.9225	37.8629	33.732	36.6577	37.1694	0.8405	0.2666	6.4691	18.8552	14.6236	20.9696	18.129	3.1028	1.1226		total mice n	19	20	18	16	12	11		total mice n	19	20	18	16	12	11
	0.6668	0.3334	0.8595	0.5146	0.9645	0.6276			8.3658	32.1743	34.8038	45.2916	42.2586	4.6735		30.2608	41.1469	33.732	36.4045	39.2888	1.7283		6.6509	19.2514	13.7392	19.8384	17.7559	2.9558	1.1785
		0.3476	0.9738	0.579	0.9848	0.5896			8.5416	31.0784	34.8038	44.9788	43.1465	3.9848		28.0393	47.2654	24.865	39.2888	38.7479			6.7438	19.5201	13.2712	20.1154	18.6386	2.6825	1.1072
ave	1	0.602	1	0.769	1	0.648		ave	7.89	39.861	42.505	54.44	43.769	4.046	1	26.937	53.165	46.976	46.85	46.247	2.082	1	7.026	16.705	11.046	17.462	18.234	2.815	1
total mice n	8	8	8	8	8	8		total mice n	8	8	8	8	8	8	8	8	8	8	8	8	8	8	8	8	8	8	8	8	8
[truncated: 11 more columns]

## Sheet: Fig 6
Fig6b				Fig6c				Fig6d						Fig6f					Fig6g					Fig6h
	Control	miR-382-3p sponge			Control	miR-674-3p sponge			Control	miR-382-3p sponge	Control	miR-674-3p sponge			Control	miR382-3p sponge	miR674-3p sponge			Control	miR382-3p sponge	miR674-3p sponge			Control	miR382-3p sponge	miR674-3p sponge
Relative miR-382 level	1.2386	0.6308		Relative miR-674 level	0.8507	0.7035		Relative Drd1 level	1.8609	1.4616	0.7921	1.0249		total ventricular volume	10.9472	11.9645	20.0972		3rd ventricular volume	2.4943	3.1766	4.4073		CBF	23	10	26
	2.3545	0.5745			0.8554	0.6119			2.0732	1.4385	0.3773	1.5933		(mm3)	13.8918	13.5159	15.6796		(mm3)	2.8324	3.1843	4.8199		(Hz)	7	18	26
	1.7411	0.4521			0.7945	0.5991			0.5051	1.0743	0.3891	1.3927			13.404	15.3053	20.5604			2.7823	3.3987	6.3011			28	18	28
	0.9219	0.4317			0.9499	0.8107			0.5424	1.1071	1.7811	1.3085			15.1994	16.0687	16.6277			2.8043	3.0282	4.2967			30	24	2
	0.5832	0.4595			0.8523	0.8412			0.4865	1.3602	1.6556	1.1478			12.5242	15.3902	15.7959			2.6601	3.4339	3.8512			25	23	3
	0.735	0.4543			0.882	0.8095			0.5319	1.6973	1.2208	1.5623			11.3995	13.9014	17.0514			2.782	2.6748	3.1472			22	24	16
	0.5243	0.652			1.2719	0.5616			0.7732	2.4337	0.7956	1.4758			12.9985	11.9103	12.7449			2.2221	2.682	4.0826			18	19	11
	0.4614	0.5081			1.2284	0.5515			0.6399	2.8815	0.8204	1.622			11.5401	11.7584	13.153			2.8777	2.9932	3.9651			12	23	13
	0.44	0.5126			1.2628	0.5352			1.042	2.3017	0.9735	1.3795			11.4853	14.6645	15.2411			2.5156	2.854	3.4545			18	23	23
	1.1108	0.5605			1.0444	0.7262			1.3898	2.4784	1.0515	1.1308			14.5605	11.633	15.766			3.3411	2.7042	3.8755			32	22	27
	0.9666	0.9215			1.0333	0.6918			0.8241	3.6858	1.0746				12.0099	13.1337	14.9073			2.6627	3.1779	3.397			3	22	27
	0.8745	0.6275			0.9744	0.6412			1.3309	3.0358	1.0683				15.7608	12.3504	16.0411			2.4671	3.0356	4.3814			4	22	30
	0.923	0.4816		ave	1	0.674		ave	1	2.08	1	1.364			10.8926	12.7875	17.9009			2.8639	3.0108	5.5771			18	20	30
	1.1029	0.8342		total mice n	4	4		total mice n	4	4	4	4			13.6602	12.8722	16.8963			2.7553	2.7788	4.7401			11	18	30
	1.0223	0.6424													13.1155	14.997	19.3901			3.0521	3.3413	4.9645			6	20	22
		0.4348													13.9905	15.0428	13.1604			3.4098	3.3665	3.3995			3	9	8
ave	1	0.574													13.4145	11.9964	14.0619			2.7141	3.2675	3.8273			6	10	27
total mice n	3	3													12.6698	13.9225	17.9074			2.5368	2.858	6.754			21	20	25
															10.9092	13.6505	12.9784			1.7437	2.525	3.6611			33	15	22
															12.7196	12.2821	18.7079			2.3506	2.8021	4.6374			29	22	23
															11.9	9.6135	15.7494			2.3235	2.1209	4.4028			27	19	25
															12.087	11.3697	15.433			2.3583	2.2717	3.0772			23	22	23
															9.8736	10.2586	11.9251			2.3663	2.2349	2.6594			35	25	23
															10.8712	13.1134	15.8392			1.8721	2.5251	2.9359			26	24	32
															11.1125	11.7176	12.7201			2.2567	2.4012	2.4739			28	23	31
															9.306	10.1184	10.4911			1.9312	2.0363	2.5276			15	24	2
															11.8995	12.5615	13.1175			2.1749	2.6995	2.7328			17	26	19
																11.9748	16.6511				2.7862	3.3674			3	25	27
														ave	12.376	12.853	15.593		ave	2.561	2.835	3.99			7	21	14
														total mice n	27	28	28		total mice n	27	28	28			6	22	26
																									5	16	24
																									10	26	28
																									30	22	28
																									6	25	33
																									16	24	26
																									28	31	26
																									24	2	23
																									3	2	33
																									13	4	22
																									28	3	27
																									27	27	23
																									17	24	29
																									12	6	26
																									3	3	1
																									22	26	5
																									29	18	6
																									31	26	2
																									24	18	10
																									25	34	11
																									23	26	26
																									31	8	25
																									34	21	29
																									36	19	22
																									34	15	21
																									33	20	23
																									34	29	21
																									28	24	12
																									30	25	29
																									30	27	26
																									32	28	25
																									32	26	25
																									37	28	24
																									32	27	26
																									37	27	27
																									38	19	24
																									33	15	26
																									29	25	30
																									33	21	30
																									24	29	20
																									28	29	12
																									25	31	24
																									25	29	25
																									17	29	28
																									10	28	3
																									32	30	7
																									28	29	9
																									27	30	7
																									28	4	7
																									31	22	4
																									31	29	5
																									32	22	3
																									32	27	6
																									24	28	4
																									28	28	9
																									29	30	4
																									21	20	2
																									16	26	4
																									7	27	11
																									25	23	36
																									27	27	28
																									29	8	35
																									23	11	4
																									30	9	5
																									31	7	38
																									33	6	34
																									30	5	22
																									31	21	30
																									34	32	28
																									34	33	34
																									28	30	23
																									18	33	26
																									4	25	24
																									15	28	29
																									33	29	27
																									32	28	3
																									33	28	3
																									31	36	3
																									29	32	5
																									11	35	7
																									17	35	2
																									25	37	26
																									25	35	31
																									31	35	6
																									30	29	23
																									32	30	24
																									27	30	24
																									31	32	27
																									36	35	28
																									37	36	21
																									37	37	28
																									33	34
																									9	32
																									4	32
																									11	32
																									3
																									30
																									30
																									28
																									26
																									28
																									31
																									11
																									33
																									12
																									35
																									38
																								ave	23.904	23.339	19.775
																								total ciliary bundle n	136	124	120
																								total mice n	4	4	5

## Sheet: Fig 7
Fig7b								Fig7c								Fig7e								Fig7f
	WT-cont	Df1-cont	WT-miR382-OE	Df1-miR382-OE	WT-miR674-OE	Df1-miR674-OE			WT-cont	Df1-cont	WT-miR382-OE	Df1-miR382-OE	WT-miR674-OE	Df1-miR674-OE			WT-cont	Dgcr8-cont	WT-miR382-OE	Dgcr8-miR382-OE	WT-miR674-OE	Dgcr8-miR674-OE			WT-cont	Dgcr8-cont	WT-miR382-OE	Dgcr8-miR382-OE	WT-miR674-OE	Dgcr8-miR674-OE
total ventricular volume	13.4404	12.1302	13.1043	9.2172	13.6029	10.3757		CBF	28	17	6	25	10	14		total ventricular volume	12.9668	13.2008	14.9915	11.9051	15.1241	14.4174		CBF	18	11	31	17	11	24
(mm3)	12.5944	15.4797	13.0773	16.6349	15.0966	11.2687		(Hz)	33	17	12	23	18	9		(mm3)	11.5952	16.5849	13.9919	11.2278	14.1863	14.6698		(Hz)	22	6	6	11	27	9
	14.5667	13.3264	11.7998	13.6605	14.414	13.8346			22	16	13	20	22	31			13.5712	14.3124	12.5091	17.5827	13.7761	13.6531			21	5	4	26	18	6
	12.7861	12.9312	13.0374	13.7451	12.4865	13.522			26	10	15	23	26	37			13.4258	14.2811	13.5356	13.5517	15.316	13.8671			22	23	5	25	16	21
	13.6822	15.6707	9.7113	8.1665	15.1113	13.7304			30	12	7	25	9	18			13.2337	14.6112	15.0424	18.1827	13.2852	12.8123			17	29	9	26	15	11
	10.4538	13.9639	12.3347	16.0227	13.7351	11.2257			34	9	14	25	10	34			11.4907	12.8434	12.6765	12.8904	12.4548	13.7988			11	32	4	23	11	4
	12.2419	13.7528	14.2234	11.5559	14.8361	16.1448			31	34	10	18	12	30			11.1976	16.2287	13.1112	17.7603	12.892	13.9052			9	20	5	25	10	32
	11.9678	14.2442	8.9467	14.0529	11.8003	12.1182			32	36	6	22	19	27			12.7569	12.3405	16.7744	17.097	12.7	13.6328			4	29	5	25	28	34
	13.0998	15.7947	15.3474	14.689	12.0163	10.5768			9	20	4	14	20	22			11.5978	14.0656	8.9471	13.606	11.539	14.4829			12	31	4	15	9	22
			11.5901	11.374	15.9796	13.8332			16	15	8	23	15	30			13.3534		12.6153	10.4613	12.9416	9.9847			16	18	30	25	26	6
			10.8735	12.7709	10.1664	11.5328			24	15	4	26	31	24					14.3354	13.4602	14.5407	11.0884			16	16	32	23	29	4
			12.3644	13.5658	11.198	9.9155			28	20	14	17	17	28					12.0257	15.963	11.4059	13.104			29	8	34	21	24	7
			12.0664	14.9134	9.909	10.4808			24	22	19	23	25	25					13.2618	13.1435	11.3605	15.1771			29	14	31	22	25	7
			10.4951	12.8915	10.7187	12.0775			34	21	20	21	9	21					14.7776	12.9143	10.8647	12.8408			30	24	35	20	25	15
			12.8284	13.6726	11.1967	11.2094			33	27	29	17	8	29					10.6689	10.2077	13.6032	11.978			16	33	28	24	39	8
			12.1989	9.7694	11.1468	12.9952			33	30	33	25	15	31					11.4683	13.2456	13.0529	12.4523			19	13	36	26	30	5
			10.8408	7.2294	11.3965				36	33	35	24	34	22					9.2019	11.3171	11.3719				7	16	36	26	30	6
			9.4603		13.1553				34	33	29	21	35	12					9.5997	11.5911					16	21	36	30	22	21
			11.3085		11.6778				32	31	25	19	30	11					8.4472	14.2295					13	24	15	12	25	22
			10.4352		11.6376				31	35	35	25	18	23					10.9898	13.3312					21	12	16	33	15	34
			11.5858						33	32	30	25	10	18					9.9533	12.445					13	12	4	34	27	15
ave	12.759	14.144	11.792	12.584	12.564	12.178			37	29	19	19	31	22					12.5052	10.2057					9	13	12	20	8	7
total mice n	9	9	21	17	20	16			37	19	9	9	29	17						9.5108					24	13	28	23	6	3
									11	15	5	4	35	39						10.1916					28	18	22	24	19	8
									18	32	6	5	31	38		ave	12.519	14.274	12.338	13.168	12.966	13.242			26	12	22	25	20	8
									29	25	4	8	33	36		total mice n	10	9	22	24	17	16			15	15	22	25	20	26
									27	30	25	10	28	30											29	17	20	23	25	13
									28	27	8	5	22	32											26	17	31	29	22	24
									27	23	15	5	8	32											13	10	29	26	20	23
									30	5	19	4	11	31											26	21	23	26	24	24
									31	2	18	17	21	19											16	31	24	27	21	19
									28	12	19	29	22	27											21	27	24	36	26	20
									20	25	30	20	25	24											10	32	29	22	20	24
									5	26	20	3	25	33											5	30	24	25	34	26
									34	27	11	14	10	31											13	27	26	25	13	28
									36	12	9	34	4	23											29	4	27	27	17	26
									29	7	29	31	5	30											4	6	33	24	16	28
									37	26	24	31	21	29											15	10	26	20	10	29
									36	28	25	30	27	25											19	12	31	27	10	26
									32	5	32	25	30	26											16	19	31	28	13	4
									36	12	30	29	25	30											13	16	27	4	17	7
									35	13	33	33	30	33											29	10	30	17	25	30
									34	4	28	33	28	19											19	21	35	31	25	12
									32	8	23	24	13	19											30	6	29	30	29	7
									35	26	7	30	31	7											22	18	26	28	30	5
									34	7	9	30	34	4											14	11	22	27	6	26
									25	18	4	31	5	10											23	14	23	27	5	24
									28	27	29	26	20	25											21	32	29	10	13	23
									20	25	29	24	17	21											17	37	31	32	7	29
									29	34	31	29	16	24											28	32	13	27	6	31
									27	17	32	36	12	12											24	35	12	34	26	24
									34	29	25	38	4	5											23	31	16	33	14	21
									24	29	14	29	9	8											26	32	19	12	33	19
									23	27	10	16	22	5											24	32	17	23	28	18
									22	32	22	38	8	6											24	32	32	13	27	17
									17	26	29	15	35	19											25	18	18	25	28	21
									15	20	28	15	36	32											28	23	21	32	10	18
									20	17	29	11	28	34											28	21	6	29	4	10
									16	23	31	15	21	41											30	22	5	32	26	11
									25	6	27	19	36	40											21	30	10	26	21	19
									30	9	27	27	31	39											30	35	22	28	25	12
									29	6	27	26	30	41											21	26	8	33	40	21
									28	14	28	26	25	13											22	4	14	19	31	16
									26	5	25	29	32	16											32	5	4	19	19	22
									30	7	28	23	30	26											21	5	9	20	22	25
									29	5	29	28	33	24											22	9	22	20	20	22
									27	4	26	4	10	20											23	6	21	24	18	16
									23	20	25	23	5	24											25	24	10	20	4	21
									25	8	28	4	8	30											24	16	13	24	29	27
									4	5	32	4	15	21											23	8	10	19	27	16
									14	7	31	28	7	16											31	5	12	22	21	35
									16	6	26	29	18	4											26	13	4	24	26	5
									15	4	32	18	30	7											25	16	11	20	16	12
									10	4	32	17	31	6											19	5	24	20	8	17
									13	26	19	22	8	9											26	13	21	22	16	35
									4	7	36	10	8	16											26	4	29	26	33	23
									12	4	35	4	17	9											21	5	24	23	37	9
									5	23	35	6	14	5											26	31	29	24	26	36
									5	15	33	22	10	7											19	18	29	18	31	37
									20	24	29	19	24	8											27	30	4	15	27	19
									7	10	8	24	16	7											14	26	8	10	30	23
									15	25	12	14	32	16											16	6	26	14	27	15
									7	6	6	25	21	13											18	8	21	10	28	29
									18	23	4	8	32	18											12	12	17	11	33	31
									32	11	6	16	35	4											12	24	6	9	29	28
									22	14	22	30	33	8											25	7	24	5	35	32
									23	13	36	31	35	16											13	12	15	21	30	20
									29	7	35	33	28	6											8	21	32	21	20	15
									14	16	4	31	33	21											14	22	22	23	9	19
									16	27	32	19	33	23											14	30	21	23	21	14
									5		27	13	29	6											10	21	19	24	23	22
									9		34	5	27	11											27	10	7	29	29	28
									11		13	24	33	13											21	7	9	27	24	27
									24		6	5	30	9											15	5	20	32	29	23
									18		10	6	20	21											21	5	13	26	32	13
									32		16	14	24	26											22	4	29	33	30	16
									21		5	15	22	17											10	6	10	34	38	24
									16		5	25	29	9											13	5	9	26	35	24
									32		26	20	31	8											8	9	30	23	30	25
									13		35	8	33	24											9	10	22	16	34	26
									25		41	19	17	6											11	13	26	12	31	29
									5		30	15	13	21											16	9	16	7	32	28
									20		40	9	13	20											23	5	35	14	31	35
									4		29	12	27	14											17	5	10	10	30	32
									4		17	15	26	7											16	9	10	25	24	18
									13		26	16	28	10											39	9	33	21	10	22
									15		22	7	40	35											11	29	25	16	5	27
									26		21	4	35	10											25	23	30	14	6	29
									15		6	3	7	6											18	8	26	14	30	34
									22		14	18	10	13											18	16	22	20	20	32
									23		12	21	12	11											5	4	16	24	29	13
											26	9	6	7											10	27	27	29	8	12
											17	11	19	26											31	20	22	18	32	12
											17	12	20	36											41	30	11	31	30	37
											19	9	18	37											34	21	4	23	32	30
											21	7	7	36											37	14	18	21	35	11
											21	10	17	14											37	16	11	27	19	30
											23	14	7	26											19	25	11	9	22	23
											6	12	15	27											41	23	14	4	28	29
											5	20	21	10											37	21	8	6	32	27
											9	13	17	17											23	4	22	17	28	28
											13	20	24	15											39	4	20	9	27	3
											22	7	23	32											41	29	26	6	20	32
											23	36	27	25											38	9	25	24	34	33
											26	35	27	34											38	23	8	22	19	37
											18	36	22	11											41	18	21	16	23	34
											20	36	19	6											37	25	6	24	22	37
											23	34	27	11											34	18	18	17	28	34
											23	27	15	15											25		19	21	20	23
											19	31	29	21											30		18	23	22	12
											21	32	18	10											32		20	17	30	4
											16	5	15	12											31		7		13	13
											21	34	12	32											30		31		19	16
											23	26	7	30											33		24		28	15
											25	35	25	17											32				16	17
											24	28	25	14											31				7	18
											36	33	29	25											25				6	25
											36	33	26	29											19				22	20
											33	30	28	29											16				26	28
												18	15	23											30				24	11
												7	24	21											33				19	17
												17	25	12											28				5	12
												31	29	16											28				30	22
												7	17	11											28				30	13
												23	33	32											27				9	25
												28	8	27											20				30	31
												27	7	18											22				22	20
												14	4	31											25				20	29
												16	13												31				16	17
												20	8												25				17	28
												13	6												23				40	19
												16													28				18	20
												19													27				27	11
												17																	28	28
												13																	38	30
												17																	8	28
								ave	23.126	17.944	21.108	19.853	20.96	20.264															11	19
								total ciliary bundle n	111	90	139	156	151	148															22	21
								total mice n	5	5	5	5	5	5															19	22
																													13	24
																													28	32
																													12	23
																														19
																														25
																														16
																														24
																														17
																														14
																								ave	22.359	17.102	19.634	21.84	22.284	20.756
																								total ciliary bundle n	153	128	134	131	162	168
																								total mice n	5	5	5	4	6	6

## Sheet: Fig S1
Fig S1a						Fig S1b						Fig S1c						Fig S1d						Fig S1e
	WT-4m	Df1-4m	WT-8m	Df1-8m			WT-4m	Df1-4m	WT-8m	Df1-8m			WT-4m	Df1-4m	WT-8m	Df1-8m			WT-4m	Df1-4m	WT-8m	Df1-8m			WT-4m	Df1-4m	WT-8m	Df1-8m
CTX medial thickness	0.7567	0.67	0.7607	0.7707		CTX lateral thickness	0.7413	0.782	0.723	0.688		HPC volume	19.8	22.2	22.1	21.7		total brain volume	474.4	473.1	468.8	468.8		total (brain-CSF) volume	462.355	463.83	457.246	456.46
(mm)	0.7853	0.7347	0.7593	0.799		(mm)	0.744	0.6873	0.758	0.7133		(mm3)	22.4	19.5	19.6	21.1		(mm3)	473.4	465.9	462.3	488.3		(mm3)	459.126	448.23	449.902	473.708
	0.784	0.7353	0.7911	0.8139			0.722	0.742	0.8194	0.673			20.8	19.2	20.7	22.1			477.2	476.2	460	474.8			463.517	465.197	451.384	460.384
	0.7073	0.7523	0.775	0.7857			0.726	0.7263	0.7804	0.6444			18.8	21.8	21.2	18.3			463.4	472.7	477.9	433.7			451.515	462.516	465.671	415.528
	0.7253	0.7647	0.7675	0.824			0.6967	0.7383	0.7084	0.7325			18.2	20.2	20.6	20.6			458.5	475.2	442.4	451			445.774	462.288	430.141	437.502
	0.7363	0.7213	0.8257	0.812			0.7577	0.749	0.7453	0.691			18.5	19.8	22.1	25.1			463.5	471	468.8	514.6			447.091	457.333	455.094	495.392
	0.7123	0.7427	0.7957	0.8803			0.7307	0.7713	0.7603	0.8177			21	19.7	22.4	20.3			481.2	477.1	467.8	470.6			465.332	467.237	452.63	456.829
	0.7513	0.7007	0.757	0.7767			0.6917	0.78	0.7577	0.66			19.4	20.8	23.3	20.4			446.4	475.1	473.3	479.7			434.02	465.109	455.859	462.885
	0.7097	0.7463	0.7973	0.9013			0.7143	0.7557	0.7787	0.7473			21	20.9	23.3	23.8			449.1	475.9	470.4	489.9			437.246	465.591	454.921	467.945
	0.782	0.817	0.7127	0.743			0.7597	0.6913	0.676	0.712			20.1	21.2	21.2	19			465.6	473.9	461.9	451.8			454.071	462.382	451.479	438.324
		0.7877	0.7633	0.7177				0.758	0.72	0.6967				18.9	17.1	17.2				477.9	452.6	484.3				463.757	441.689	470.501
			0.726	0.734					0.674	0.6887					18.9	15.7					459	471.8					448.158	460.448
			0.7643	0.8017					0.6293	0.675					18.8	17.4					479.5	462.9					467.403	451.733
			0.73	0.7423					0.6817	0.741					18.2	19.2					470.9	479.4					459.766	464.491
			0.7373						0.7193						19						499						487.831
ave	0.745	0.743	0.764	0.793		ave	0.745	0.743	0.764	0.793		ave	20	20.382	20.567	20.136		ave	465.27	474	467.64	472.971		ave	452.005	462.134	455.478	458.009
total n	10	11	15	14		total n	10	11	15	14		total n	10	11	15	14		total n	10	11	15	14		total n	10	11	15	14
Fig S1f						Fig S1g						Fig S1h						Fig S1i						Fig S1j
	WT-4m	Dgcr8-4m	WT-8m	Dgcr8-8m			WT-4m	Dgcr8-4m	WT-8m	Dgcr8-8m			WT-4m	Dgcr8-4m	WT-8m	Dgcr8-8m			WT-4m	Dgcr8-4m	WT-8m	Dgcr8-8m			WT-4m	Dgcr8-4m	WT-8m	Dgcr8-8m
CTX medial thickness	0.7814	0.7954	0.8231	0.7802		CTX lateral thickness	0.7858	0.7921	0.7536	0.7105		HPC volume	15.4	15.8	19.4	17.8		total brain volume	450.6	444.7	467	490.3		total (brain-CSF) volume	440.961	433.984	453.514	477.025
(mm)	0.8408	0.8374	0.8659	0.8589		(mm)	0.8663	0.9414	0.8692	0.8654		(mm3)	16.9	15.5	19.2	17.2		(mm3)	434.3	423.2	455.2	477.3		(mm3)	424.64	415.325	444.883	461.248
	0.8	0.8529	0.8595	0.8183			0.6878	0.7479	0.743	0.7742			17.8	16.1	18.9	20.1			457.6	450.1	460.4	478.2			446.296	440.286	448.658	462.38
	0.8174	0.8125	0.756	0.8867			0.7223	0.7023	0.8116	0.7513			16.8	18.3	21.8	20.8			468.3	442.4	464.3	457.3			456.93	434.043	452.701	443.549
	0.8029	0.8135	0.733	0.8184			0.739	0.7463	0.6086	0.8663			17.5	16.9	17.7	23.4			458.9	440.7	435.9	490.3			450.608	431.627	419.284	477.025
	0.8311	0.7948	0.8107	0.7727			0.7152	0.7583	0.8085	0.8003			17.2	16.6	19.3	22			466.1	443.1	463	477.3			455.754	435.101	451.488	461.248
	0.816	0.816	0.8168	0.7981			0.6686	0.716	0.8166	0.756			17.5	16.4	20.8	22.4			452.4	436.7	474.4	478.2			441.588	427.132	463.571	462.38
	0.8017	0.8266	0.8245	0.7984			0.7531	0.8278	0.8792	0.737			22.3	20.8	20.6	19.8			441.8	439.7	452.3	457.3			431.554	429.944	441.169	443.549
	0.8549	0.862	0.8292	0.7782			0.8049	0.78	0.7938	0.8172			21.6	19.2	22.8	19.6			444.6	428.6	446	419.6			436.552	420.448	433.428	407.772
	0.7895	0.8387	0.8339	0.796			0.7227	0.931	0.8443	0.7445			18.7	19.4	21.9	21			442.7	459.1	449.3	463.3			431.594	459.1	436.89	445.955
	0.898	0.8796	0.7683	0.8027			0.762	0.7963	0.787	0.7829			23.1	19.1	20.6	21.2				458.7	432.3	453.2				458.7	421.906	439.38
	0.874	0.8403	0.8472	0.789			0.7752	0.7683	0.77	0.7928			22.2	19.4	19.7	21.7					472.1	462					459.505	446.859
	0.8462	0.8748	0.7993	0.8315			0.8033	0.8861	0.7372	0.8353			23.2	21.4	20.3	19.8					478.3	462.4					466.688	448.298
	0.8733	0.8364	0.8414	0.8191			0.817	0.8655	0.6916	0.7356			21.7	20	20	22.3					470.3	466.4					457.664	451.443
	0.8154	0.8787	0.9325	0.864			0.7531	0.8206	0.7971	0.8013			19.9	21.3	19.5	20.7					467.2	422.5					457.808	414.389
	0.8935	0.8276	0.8282	0.8035			0.8938	0.7837	0.8078	0.7908			21.5	20.9	20.2	21.8					447.8	449.8					438.183	437.315
	0.7956	0.8385	0.8531	0.8318			0.7367	0.7555	0.7726	0.745			20.2	20.4	20.5	21					434.3	464.7					424.65	452.535
		0.8294	0.7868	0.8158				0.8642	0.7907	0.8585				19.6	18.6	22.3					445.3	461.2					434.335	448.27
			0.8179	0.8105					0.7871	0.8136					19.8	22					467.1	447.8					456.679	435.463
			0.9012	0.9477					0.8226	0.7657					23.4	19.7					485.5	500.7					474.627	488.936
			0.8707	0.8313					0.8587	0.8327					23	19					458.4	438.5					447.742	428.032
			0.868	0.8375					0.79	0.8315					20.2	20.6					478.7	446.6					467.889	436.509
			0.873	0.8348					0.7593	0.8024					20.4	22.1					497.8	462.7					485.712	451.891
			0.8456	0.9853					0.792	0.7379					19.3	20.7					450.2	446.2					440.567	436.548
			0.8674	0.8675					0.7885	0.7336					20.1	19.4					491.2	456.4					479.868	443.94
			0.7968	0.9169					0.7147	0.7382					20.3	21.2					446	466.7					436.962	454.75
				0.8058						0.7172						20.2						449.7						438.921
				0.846						0.8174						23.1						489.8						472.619
				0.8504						0.7103						20						454						443.702
				0.8574						0.8092						21.1						470.8						460.243
				0.7893						0.6965						19.9						459						448.514
				0.7501						0.7397						20.4						477.1						464.949
				0.8564						0.7845						20.1		ave	451.73	442.455	461.165	462.416		ave	441.648	435.063	449.861	449.551
ave	0.831	0.836	0.833	0.832		ave	0.765	0.805	0.784	0.779		ave	19.618	18.728	20.319	20.739		total mice n	10	11	26	32		total mice n	10	11	26	32
total mice n	17	18	26	33		total mice n	17	18	26	33		total mice n	17	18	26	33
Fig S1k
	WT	Dgcr8+/-
Osmolality	332	344
(mOsm/kg)	336	344
ave	334	344
total mice n	14	14

## Sheet: Fig S2
Fig S2b							Fig S2c					Fig S2d					Fig S2e					Fig S2f					Fig S2g					Fig S2h
				Foxj1Cre					Foxj1Cre					Foxj1Cre					Foxj1Cre					Foxj1Cre					Foxj1Cre					Foxj1Cre
	WT	Dgcr8+/-	Dgcr8+/+	Dgcr8fl/+	Dgcr8fl/fl			Dgcr8+/+	Dgcr8fl/+	Dgcr8fl/fl			Dgcr8+/+	Dgcr8fl/+	Dgcr8fl/fl			Dgcr8+/+	Dgcr8fl/+	Dgcr8fl/fl			Dgcr8+/+	Dgcr8fl/+	Dgcr8fl/fl			Dgcr8+/+	Dgcr8fl/+	Dgcr8fl/fl		total (brain-CSF) volume	Dgcr8+/+	Dgcr8fl/+	Dgcr8fl/fl
Relative Dgcr8 level	0.8355	0.8858	0.9114	0.6076	0.8865		total ventricular volume	10.8723	11.9937	53.2		CTX medial thickness	0.718	0.72	0.699		CTX lateral thickness	0.7183	0.6597	0.5837		HPC volume	17.5	17.9	16.6		Total brain volume	486.6	474.9	518.6		(mm3)	475.728	462.906	465.4
	0.8345	0.8423	0.9974	0.4009	0.6955		(mm3)	10.9393	12.4409	19.9101		(mm)	0.6783	0.7563	0.6923		(mm)	0.7867	0.8223	0.6983		(mm3)	19.5	17	17.3		(mm3)	465.6	496.1	464.9			454.661	483.659	444.99
	0.8699	0.8026	0.7077	0.7126	0.9338			10.7817	14.3329	17.5			0.7523	0.6837	0.716			0.717	0.7375	0.568			20.5	18.3	17			524.4	491.6	484.2			513.618	477.267	466.7
	0.9122	0.7594	1.1182	0.5253	0.6931			11.3734	8.9191	25.2			0.7207	0.74	0.6843			0.7393	0.7183	0.628			20.5	20.5	15.3			483.9	505.3	544.4			472.527	496.381	519.2
	0.9246	0.7411	0.8927	0.9871	0.5611			13.3728	10.7283	22.7			0.7	0.7333	0.7883			0.7887	0.699	0.5317			18.8	19	19.3			536.5	533	503.7			523.127	522.272	481
	0.9498	0.7196	0.9568	0.9469	0.6269			9.6053	11.5456	23.3			0.717	0.709	0.6857			0.746	0.734	0.6153			18.4	17.6	17.5			468.9	478	472.6			459.295	466.454	449.3
	0.9917	0.9657	1.2934	1.2494	0.4867			12.836	14.6888	29.5			0.696	0.7753	0.7507			0.7583	0.8037	0.5797			18.9	17.1	19.2			495.8	483.6	504.5			482.964	468.911	475
	1.014	1.0256	0.9274	1.1105	0.7907			10.6214	11.9776	32.1			0.7463	0.7053	0.6907			0.758	0.7963	0.6347			18.3	21.3	17.3			477.9	510.2	517.5			467.279	498.222	485.4
	1.009	0.9546	1.069	1.0877	0.5235			12.078	13.3711	19.9			0.7547	0.718	0.671			0.7953	0.687	0.646			18.5	19.6	15.4			509.7	499	448			497.622	485.629	428.1
	0.81	0.9726	0.7664	1.4552	0.5849			14.7352	12.2992	23.2			0.7273	0.7667	0.7283			0.7907	0.7433	0.585			20.5	18.2	20.4			539.6	500.7	491.5			524.865	488.401	468.3
	0.8239	0.9596	0.9837	1.2934	0.7718			12.2599	10.4958	22.1637			0.7203	0.7667	0.6287			0.661	0.8043	0.5247			19.2	18.7	19.4			470.5	484	454.7			458.24	473.504	432.536
	0.7986	0.9223	0.7251	0.8534	0.5022			12.0876	10.9168	16.6356			0.659	0.7897	0.714			0.7307	0.8463	0.617			16.2	18.5	16.7			502.3	490	425.4			490.212	479.083	408.764
	1.1655	0.8149	1.2537	0.5199	0.6512			11.331	10.3014	39.9			0.7687	0.7393	0.7367			0.7467	0.7133	0.6697			20.5	18.4	18.8			498.2	485.5	500.7			486.869	475.199	460.8
	1.2545	0.829	1.2624	0.6765	0.7176			14.6253	11.0711				0.7927	0.7153				0.7993	0.8433				21.6	16.5				534.2	478.8				519.575	467.729
	1.1885	0.8476	0.9568	0.5476	0.7077			11.7183	12.5452				0.735	0.725				0.7113	0.7513				18.9	17.7				491.8	452.7				480.082	440.155
	1.1962	0.9451	1.1779	0.6789	0.9534			14.2141	12.8952				0.764	0.6907				0.7217	0.698				18.5	16.7				499.1	460				484.886	447.105
	1.2011	0.9288						11.7219	15.151				0.755	0.7423				0.7447	0.7583				20.6	19.4				510.5	485.9				498.778	470.749
	1.226	0.907						11.1235	12.6616				0.7767	0.6807				0.7397	0.763				21.2	18.6				495.4	504.6				484.276	491.938
	1.0585	0.7602						12.2953	14.4971				0.7613	0.7103				0.7383	0.686				19.5	21.4				491.1	493.9				478.805	479.403
	1.0673	0.6853						9.769	13.0896				0.7643	0.7297				0.7637	0.7457				19.7	19.7				488.5	496.4				478.731	483.31
	1.0758	0.7093							11.6212					0.6717					0.667					19.6					492.5					480.879
	1.0127	0.9414							10.8247					0.6557					0.7107					22					508.3					497.475
	0.9991	0.9261							10.0785					0.726					0.7377					20.7					499.6					489.522
	1.0112	0.95							10.6839					0.719					0.824					19.7					491.5					480.816
	1.1433	0.5535							13.1693					0.7403					0.691					18.2					467.2					454.031
	1.0817	0.4919							13.4832					0.701					0.7337					17.7					473.2					459.717
	1.1836	0.5236							9.3741					0.7413					0.7233					21.3					491.6					482.226
	0.7071	0.5932							12.6544					0.7327					0.7433					21.1					490.9					478.246
	0.6973	0.627							9.0643					0.7643					0.791					19.9					482					472.936
	0.5285	0.5458							13.8899					0.7727					0.771					18.1					488.9					475.01
	1.3754	0.4352					ave	11.918	12.026	26.555		ave	0.735	0.727	0.707		ave	0.748	0.747	0.606		ave	19.365	19.013	17.707		ave	498.525	489.663	486.977		ave	486.607	477.638	460.422
	1.2311	0.5625					total mice n	20	30	13		total mice n	20	30	13		total mice n	20	30	13		total mice n	20	30	13		total mice n	20	30	13		total mice n	20	30	13
	1.2923	0.514
	0.6814	0.4233
	0.6767	0.361
	0.7827	0.3035
	1.254
	1.162
	1.2029
ave	1	0.743	1	0.853	0.693
total mice n	13	12	8	8	8

## Sheet: Fig S3
Fig S3b					Fig S3c					Fig S3d					Fig S3f
		Foxj1Cre					Foxj1Cre					Foxj1Cre					Foxj1Cre
	Dgcr8+/+	Dgcr8fl/+	Dgcr8fl/fl			Dgcr8+/+	Dgcr8fl/+	Dgcr8fl/fl			Dgcr8+/+	Dgcr8fl/+	Dgcr8fl/fl			Dgcr8+/+	Dgcr8fl/+	Dgcr8fl/fl
Ki67+ cells	388.846	252.468	237.578		BrdU+ cells	127.709	137.211	46.4826		Ki67+BrdU+ cells	81.9626	96.0476	38.7355		C-casp3+ cells	4.23	5.4	22.36
(/106 um3)	325.476	278.465	192.62		(/106 um3)	151.278	53.3231	89.431		(/106 um3)	93.9756	47.3983	58.4741		(/106 um3)	3.98	2.97	3.31
	255.697	418.509	154.333			88.5105	104.627	69.699			63.9243	69.054	47.2957			5.85	3.03	11.66
	291.783	299.521	219.817			79.5773	129.169	54.2406			53.0515	84.2404	28.5477			3.56	4.9	10.16
	451.924	341.731	268.141			195.544	130.764	100.325			147.744	85.4328	60.1949			3.96	4.38	20.82
	371.707	309.495	141.227			126.002	126.534	45.1926			72.4514	68.3967	32.4822			2.52	2.62	12.02
	330.961		189.569			130.02		44.4034			73.8753		22.2017			4.31	2.74	16.46
	392.963					74.1818					52.1277					4.04
ave	351.17	316.698	200.469		ave	121.603	113.605	64.2534		ave	79.8891	75.095	41.1331		ave	4.05625	3.72	13.8271
total mice n	3	1	2		total mice n	3	1	2		total mice n	3	1	2		total mice n	3	1	2

[truncated: 15 more sheets: Fig S4, Fig S6, Fig S7, Fig S9, Fig S10, Table 1, Table 1-1, Table 2, Table 2-2, Table 4, Table 4-1, Table 5, Table 5-1, Table 6, Table 6-1]
